# Supplementary material for: A mouse model for Li-Fraumeni-Like Syndrome with cardiac angiosarcomas associated to POT1 mutations
Source: PLoS Genet. 2022 Jun 21;18(6):e1010260. doi: 10.1371/journal.pgen.1010260 (PMC9212151; doi:10.1371/journal.pgen.1010260)
Supplement: S1 Data — (XLSX) [file pgen.1010260.s011.xlsx]

## Sheet: Fig. 1
Fig. 1C
+/ki expected	+/ki observed	+/+ expected	+/+ observed	ki/ki expected	ki/ki observed
24	35	12	13	12	0
Fig. 1 D
+/+ +/+ expected	+/+ +/+ obtained	+/+ +/- expected	+/+ +/- obtained	+/+ -/- expected	+/+ -/-obtained	+/ki +/+ expected	+/ki +/+ obtained	+/ki +/- expected	+/ki +/- obtained	+/ki -/- expected	+/ki -/-obtained	ki/ki +/+ expected	ki/ki +/+ obtained	ki/ki +/- expected	ki/ki +/- obtained	ki/ki -/- expected	ki/ki -/- obtained
7	7	14	29	7	2	14	15	29	43	14	19	7	0	14	0	7	0
108	108	101	86	108	113	101	100	86	72	101	96	108	115	101	115	108	115
Fig. 1 F
	WT	HET		SE wt	SE het
E3-5	1	1.15806		0.0313994	0.0804569
E7-WT	1	0.467011		0.0461439	0.0492044
E7-KI	0	1		0	0.169581
E8-E9	1	1.03552		0.0361926	0.073817
E9-E10	1	0.998663		0.0933612	0.0894734
Fig. 1G
WT	HET
0.325642	2.27577
0.814248	0.721384
2.73932	0.316965
1.00252	1.9122
0.161953	0.62948
1.00813	1.24881
1.0482	2.97921
	0.777198
	0.404595

## Sheet: Fig. 2
Fig. 2A
Pot1b	Pot1a	Pot1a/Pot1b	WT	Pot1a Ki
32.9167	62.4518	60.9077	7.71998	11.0322
6.08935	5.93733	5.37715	2.98072	2.41173
Fig. 2B
	0 Tifs	mas de 1	mas de 2	mas de 4	mas de 10
WT	46.9444	53.0556	16.6667	4.44444	0
KI	25.4291	74.5709	42.1059	13.1516	0
POT1a/b control	25	75	31.25	6.25	0
POT1b	35.2941	64.7059	35.2941	11.7647	0
POT1a	3.84615	96.1538	82.6923	46.1538	15.3846
POT1 a/b	2.32558	97.6744	90.6977	83.7209	37.2093
	0 TIFs	1 Tif	2 Tifs	3 tifs	4 Tifs	5 Tifs	6Tifs
RGI117-E1-WT	26.6667	40	26.6667	0	0	6.66667	0
RGJ88-E2-WT	66.6667	33.3333	0	0	0	0	0
RGJ96-E6-WT	50	50	0	0	0	0	0
RGJ103-E1-WT	44.4444	22.2222	0	22.2222	11.1111	0	0
Mean	46.9444	36.3889	6.66667	5.55556	2.77778	1.66667	0
SD	16.4898	11.6667	13.3333	11.1111	5.55556	3.33333	0
SE	8.2449	5.83333	6.66667	5.55556	2.77778	1.66667	0
RGJ103-E2-KI	28.5714	28.5714	14.2857	0	14.2857	0	14.2857
RJG96-E1-KI	16.6667	25	33.3333	8.33333	8.33333	8.33333	0
RGI117-E2-KI	16	44	24	8	8	0	0
RGI88-E3-KI	37.5	37.5	12.5	0	0	12.5	0
RGI94-E1-KI	39.1304	39.1304	8.69565	8.69565	4.34783	0	0
RGI109-E1-KI	14.7059	20.5882	35.2941	20.5882	5.88235	2.94118	0
Mean	25.4291	32.465	21.3515	7.60287	6.8082	3.96242	2.38095
SD	11.1712	9.10801	11.2554	7.56455	4.7523	5.29416	5.83212
SE	4.55969	3.71755	4.59404	3.08757	1.93971	2.16088	2.38046
Fig. 2D
MEFs-wt	MEFs-ki	IPs-WT	IPs-ki
4	4	2	5
2	8	3	6
4	5	2	9
0	3	0	2
0	6	4	4
9	7	0	10
0	4	1	11
4	5	0	9
3	9	2	5
3	7	4	5
6	5	2	7
7	4	4	9
10	8	6	8
5	9	2	4
4	2	4	11
2	2	2	8
10	12	1	7
3	13	4	6
2	11	6	7
6	4	3	6
8	6	3	5
3	9	4	6
1	7		0
	8		4
	12		2
			2

## Sheet: Fig. 3
Fig. 3a					Fig. 3g
						WT	KI
MEFs-wt	MEFs-ki	IPs-WT	IPs-ki			0	2
20941.7	18330.5	23471.6	28978.3			0	0
13931.1	26979.6	21636.5	35405.1			0	0
19737.6	32322.8	30170.4	33464.8			0	0
21123.2	28359	33903.4	28827.4			0	1
18020	21980.9	30523.2	29963.8			0	0
19719.5	22829.5	29120.2	29452.7			0	1
16760.2	25259.2	38390.3	32314.7			0	0
20582.8	22490.9	29988.5	23664.1			0	0
18488.1	29006.1	26623.2	35266			0	1
17240.9	23028.8	24926.9	30729.2			0	0
20587.4	26575.2	24594.8	33300.7			0	0
18869.4	21655.7	28003.3	27467.9			0	0
24726.3	16054.8	17871.1	28108.7			0	1
20265.1	20465.6	20757.1	30534.8			0	1
19868.4	19830.5	20341.7	29110			0	0
14423.5	25655.8	23117.5	27456.3			0	0
18428.2	23591.1	27920.8	27531.4			1	0
16432.4	26297.7	26970	31826.5			0	1
17962.1	26011.7	23669.9	29356.7			2	0
18484.6	20331.2	23981	29498.6			0	0
16821.4	23810	24734.6	24405.5			0	0
16456.2	29059.5	28856.4	29540.9			0	1
22815	23943.9		32564			0	3
			26186.5			0	1
			29793.8			0	4
						0	4
						0	3
						0	2
Fig. 3b						0	1
MEFs WT	MEFs KI	iPSCs WT	iPSCs KI			0	0
1	2	3	0			0	2
2	5	1	0			1	5
1	11	9	1			0
13	4	2	0			0
5	0	2	2
1	0	4	3
16	1	4	7
5	0	6	1
3	0	3	4
8	6	2	0
9	0	1	0
4	0	3	6
5	2	0	1
6	1	0	0
1	0	0	1
9	0	0	0
4	2	0	2
1	0	2	8
1	0	1	9
3	2	2	0
1	0	3	4
1	0	2	2
	2		0
	0		4
	3		2
			7
Fig. 3D
wt wt	ki wt	wt ko	wt ko
23425.1	15171.9	23387.7	22459.2
21383.6	24102.4	25886	24980.7
22936.7	23390.7	31799.2	24229.2
27619	33966.5	28654.2	22261.4
28542.7	30244.3	19007.1	11281.3
15492.4	26327.2	27672.6	20358.7
23696.3	24787.8	19394.4	18636.7
17609.7	14539.1	17492.4	20452.3
17578.8	29490.7	24237.4	20997.3
18699.8	26271.2	26292.5	22486.3
21310.8	29584.9	23004.8	26332.5
27069.4	28531.4	17849.5	22278.7
20855.8	29597.7	21491	20164.2
23953	31238.8	18939	25283
23322.6	25671.7	15301.8	28656.2
26994.6	29654.8	19220.7	17128.2
33647	26348.8	20773.5	25422.7
29902.5	21186	16015.5	22140.9
25474	32992.9	16286.8	19562.6
24737.1	30863.2	20933.3	22416.5
20734.3	30003.1	18751.5	23839.8
27034.5	21863.1	18722.8	26447.1
33677.6	28818.3	20387.4	18986.9
	25964.3	18723.5	24037.2
	26914.8	21701.2	26581.2
	30399.2	23882.7	28549.6
	38448	18171.6	20856.3
	32496.9	25635.9	16283.7
	36924.8	15352.3	16766.2
	28064.5	27076	17726.2
	21592.6	22552.9	22454
	30410.2	24316.8	18160.8
	27973.1	21438.9	24128.8
		23771.2	22471.2
		25347.7	16462.2
			22571.1
			18222.1
			26282.6
Fig. 3 E
wt wt	ki wt	wt ko	wt ko
21392.5	14484.8	16754.7	16197.6
23125.4	15886.4	18541.3	14210
13955.2	9476.44	13749.4	22028.2
14127.5	8845.43	10856	32832
15370.4	7215.27	36949.6	30010.2
28508.4	6766	31808.2	21258.9
14847.1	5809.54	22628.2	36769.6
20336.3	12028.6	13574.1	25675.3
29602.3	9139.44	23343.2	35508.1
23786.7	11492.8	19128.2	20658
24598.3	14783.7	15124.4	23945.8
22331.3	7730.05	16976.5	20358.6
25500.2	7748.83	24833.5	15678.7
15107	17582.6	16014.4	21558.4
25319.4	17713	26955	18044.8
40870.7	10055	21441.8	16283.2
20998.8	13163.1	29639.9	18673.3
28928.9	6266.53	20089	27083
22084.4	15548.1	25268.7	19733.2
40563.5	12912.2	23127.7	15847.8
32077.3	14726.6	33502.3	27667.6
32088.4	15630.1	9615.5	21063.3
20287.2	18905.1	20433.8	16861.9
34199.3	9104.31	19825.2	15064.5
9873.74	11867.5	31077	20209.6
26973.2	7700.24	16541	23268.9
17642.9	7589.48	32258	20022.8
19316	11768.9	26476	28558.3
34254.2	11772.9	11087	30404.4
31377.8	13036.9	22696.4	22566.2
22418.4	11365.9	36805.8	35258.5
17021.6	9581.17	28868.2	29096.3
27477	8904.35	22870.7	13914.4
19752.3	16241.1	28306.2	31710.8
11855.5	8207.59	34092.8	30840.3
23429	10824.1	20575.8	24623.5
10297.7	17571.5	30080.6	10920.7
16867	10518.3	27160.4	31776.7
35996.1	14837.8	32936	23948.7
25070.2	19742.4	26881	16243.1
28069.6	14344.4	17764	15894.4
29242.2	11178.2	16892	14381.9
28782.9	12131.5	10938.3	11602
18799.7	11679.1	26253.1	25301.4
18795.5	17236.1	28184.3	31244.6
19369.8	18569.4	18144.2	7202.25
39756	16314.2	17549.7	28232.4
13254.8	26537.7	27084.7	25886.6
12374.8	8312.67	16397	19035.1
33390.2	23234	31470.7	9266.08
25345.7	13008.5	16737.6	16294.3
27369.4	12841.8	15395.4	29361
18639.2	14748.1	29559.8	18723.2
21139.5	14354.4	19413.8	14965.3
26456.6	14947.9	33560.2	9562.93
23141.3	10070	31832.5	30710.3
19703.7	8364.76	32452.7	22298
18215.3	13835.2	30047	15296.2
45028.6	11905.9	14005.9	25896.7
22097.7	8722.07	24605.2	14993.1
36040.7	10362.4	24065.4	26706.9
33221.6	6986.4	15026.9	31685.4
25858.2	8030.3	12682.8	22416
23879.9	13325.9	30975.2	14916.3
19411.9	13564.8	35781.2	20468.5
26062.7	16468.6	21926.8	23037.5
25530.6	22620.5	29407.6	16160.8
22786.3	16901.9	35397.7	13009.5
17279.6	6891.8	23514.9	18446.5
19605.2	11427	21948.7	17924.1
16527.6	10602.3	25084.5	17292.2
17205.8	14153.4	31673.3	19302
7645.6	10511.5	36304.7	15614.9
33842.3	12867.8	8277.92	21100.2
13583.5	12203.6	15187.7	23973.9
28573.7	18426.2	14192.4	27682
30783.9	11452.8	26695.1	24179.7
16069.6	12917.5	30047.8	19709.4
23315.7	18944.8	32135.6	33894.7
21891.6	5955	10971.8	17227.6
24566.4	16423.3	29802.2	18825.7
17623.9	18635.3	11410.9	18495.3
38659.4	17649.9	22510.7	25838.1
46307.4	17541	20932.5	16332.4
23002	13684.7	14045.4	19407
20893.2	13888.9	28387.2	15522.7
38304.7	11414.5	17682.2	16806.2
35016.7	31335.6	33788.5	30829.7
18825.5	11755.2	11897.2	24342.7
24829.2	14224.5	28027.3	36946.5
34927.8	24003	13549.3	27005.9
33057	20676.6	44026.3	22360.9
25041.5	9400.68	23234.8	19422.5
20692.6	14000.6	19559.3	14712.5
35381.9	14519.3	27069.9	21025.2
13930.6	13507.9	24830.2	25778.9
22294	32608.3	14278.6	19096.1
14673.4	23994.4	13184.4	27747.1
29200.2	14120.2	30330.8	20318.7
10929.4	13273.5	26745.2	25870
14338.8	25985	14834.2	29070.8
35281.9	16371.1	32197.2	6534.25
16104.7	23732	24110.8	15001.4
25150.3	12733.4	14764.4	28494.6
21111.9	14829.1	26928	23419.9
15163.3	23853.9	26920.3	21305.7
18655.8	30969.7	12560.9	15233.7
20218.5	22297	26935.3	19534
21248.5	12734.3	36554.9	26972
23417.1	15377.2	27845.5	30959.2
30218.9	10700.2	24578.7	12763.6
26483.9	22812.3	9599	15280.1
31397.6	17718.6	29692.3	26144.1
23732.7	17729.8	13748.5	33029.3
38878	11717.9	25135	28658.9
23458	18473.8	25547.5	13055.1
23178.2	12552.7	24174.6	17688.9
24204.1	19478.4	23714	32300.1
28268.1	17389	30542	17230.6
33559	19031.6	14679.8	14716.4
22363.9	11509.6	10627.9	18962.5
21518.1	17297.9	14596.8	23235.9
22065.1	17812	33281.9	23151.5
24421.9	12489.7	17759.8	20176.3
30882.5	13499.1	31350.5	16227.3
19579.7	9943.34	31695.2	24617.3
18179.5	17819.9	30967.2	30636.8
22189.2	20491.8	39031.6	25047
28539.3	14803	12019.7	32253.8
20475.8	12519.6	32184.8	24641.8
21537.7	19454.1	36137	20728.3
28812.9	15414.8	38657.4	23690.6
25932.3	13170.2	20322.6	25919.4
22871.7	18577.2	27289.3	28731.2
22442.2	16149.2	20709.5	26735.2
19832.1	19398.8	22278.7	23736.7
28242.9	10777.6	21803	34027.2
24181.9	16923.8	30357.4	23305.6
30740.6	13776.8	22238	28035.9
34820.5	20581.7	17227.6	21717.6
35024.9	9296.03	15415	31935
23615.8	15135.5	29287.3	33675.6
37247.1	10319.4	28521.9	16710.7
16687.8	14421.6	31803.2	15166.5
21483.4	23155.2	19463.1	26092.3
21318.8	38152.4	20520.7	33516.3
29607	33797.3	10130.6	29084.2
16640.9	12095.8	20632.7	24373
20651.3	31390.3	28621.6	23652
22515.1	9446.21	29850.4	35664.5
21879.2	9821.28	32588.5	33070.5
20621.2	30692.3	9317.8	26527.5
33859.5	27132.1	25471.2	28679
32355	10888.9	33771.7	20400.1
22885.7	11584.8	24159.5	23973.2
15664.4	12911.6	22768.4	7988.59
26447.8	11972.7	23305	20236.2
32528.2	28221.1	31667.1	13673.3
33420.8	36684.4	38922.7	21057.6
19953.4	13332.5	32816.6	15472.3
20965.2	11017.1	18527.4	22127.2
35189.3	35728.6	15530.9	32716.4
27054.8	12670.1	12874.5	33192.8
25516.8	28238.8	25489.8	6474.1
16780	26414.4	29059.1	29599.4
20226.4	10070.3	18112.7	7647
17343.9	22804.1	14528.5	10486.3
25554.4	24737.1	17637.3	24644
16038.7	23369.3	18585.8	18279.1
17963.9	19947.8	20684.5	19806
22982.5	18698.5	18023.6	21203.3
43854.5	20872	11366	34007.4
20934.4	13006.5	21786.8	34788.3
17389	23310.3	8645.9	18578.1
19078.7	26263.8	23594.5	15031.4
19558.6	26068.2	28343	27449.8
19173	11866.3	8903.36	25384.6
26459.6	39673.4	20432.6	26425.1
21562.8	17884.2	11981.2	5826.14
24812.6	17188.6	23036.9	25863.9
25245.7	37676.4	25502.5	29181.1
27636.9	28845.8	23533.6	15480.8
25622.2	17126.1	39263.8	28665.8
25121.9	8817.84	26453.5	26533.9
24639.4	24093	20994.2	27683.2
11456	17514.5	11477.2	8829.5
12992.5	10396.5	37786.7	39906.3
13560.4	21284.5	13680.9	32711
19233.3	29960	38122	35615
17643.6	31032.7	29641.5	22139.3
21985.5	18887.2	13682.1	29346.6
17706.1	32986.4	12476.8	7930.64
16476.7	38366.7	15132	22375.7
22583.4	33264.9	20722.5	6055.84
16539	17350	33644	25985.3
18581.3	18336	27312.1	10950.4
17210.2	8719.88	36214.3	19335.2
24022.8	8049.36	22119.1	22379
24098.4	24764	24626	19943.2
21837.1	24001.9	10512.2	23136.8
38820.7	18138.8	27017.6	23617
21911.2	25620.5	36020.4	24124.6
35106.1	23854.7	16479.2	17928.2
33707.3	19729.7	33647.6	27467.3
30208	22952.3	15352.4	18274.2
21806.2	25259.5	26911.7	30490.2
19265.4	8506.29	29563.5	36128.5
21716.6	23654.7	28241.5	7867.25
37501.9	28130.7	21868.3	15630.1
41296.9	17202.9	33077.9	16621.1
22776.8	13911.2	34523.4	39280.9
27438.1	25159.9	32912.6	13863.3
44690.2	22650.1	10752.8	24122.7
36640.4	23387.7	22746.6	39233.7
11031.4	33888.5	32238.7	30256
10217.1	9035.25	19861.2	36205.5
23663.5	40964.4	17106.8	11555.2
28851.2	8796.88	29060.9	18463
42336.9	32149	21585.7	35858.5
13827.5	26721.7	26194	21645.3
11609.8	26028.2	40100	18165.8
18191.9	40043.9	24323.8	34138.8
41528.6	28331.3	32895.3	30329
21585.3	22484.3	25668.4	28102.1
18050.6	26141.3	17593.2	23087.8
15692.1	19658.3	32264.4	23682.9
21782.6	19126	35612.1	30251.7
22569.7	19391.8	31287.9	25771.2
21050.2	13332.2	24582.4	27893.5
20269.8	33500.5	22222.2	21013.3
26205.4	33038.7	9117.92	27875.8
29130.9	11947.2	42407.5	24213
14909.3	34694	34612.6	33382.1
28668.3	25736.6	22100.4	12166.8
24178.6	26302.1	31358.3	25424
21857.7	31036	21518.2	33715.1
35901.1	21749.8	10506.2	29051.4
18938.5	22508.7	19779.4	16126.9
17362.3	20012	21988.4	19989.2
19356.2	21339.6	39771.8	8974
16192.2	24339.2	17159.5	36461.6
17240.9	15027.5	15807.7	6508
22828.9	14025.8	21764.1	26010
40979.4	35364.8	20460.8	28112.3
33490.4	10073.1	34581.3	26873.7
20834.7	28573	24934.6	18608
27661.1	6284.8	29792.7	35155.5
26474	13845.2	33116	26454.7
28498	22860.2	5923.83	36335.7
18726.2	25472.2	26977.1	34539
28208	21215.9	29704.2	17226.4
19838.3	17832.5	21696.5	33376.4
27602.6	20616.5	32379.6	30227.6
25210.2	37514.2	40795.2	30313.5
15779.8	35021	34587.7	21229.4
14211.7	38591.2	27443.8	38138.9
14744.5	31560.4	24258.3	8264.71
30415	38058.6	30519.4	21414.9
14393.6	13665.9	26597.2	28301.5
26122.6	35433.4	13981.6	24676.4
17628.2	43069	19725.9	39399.7
37674.9	18628.8	25152.3	36250.7
17586.9	30527.7	27406.5	26433.8
18761.6	42574	16326.2	36317.5
32211.5	25207.7	31153.8	30651
23720.6	29055.2	28755.2	28257.7
21494.2	32369.2	29171.1	13230.6
19411.7	24836.4	30330.2	19439.9
29019.9	30434.2	41466.1	26280.1
25147.7	18720.5	17893	32912.7
26002	29181.1	30100.9	18371.4
15475.8	27271.7	31906.2	36143.6
21591.4	21356.2	29037.7	16268.9
21711.1	22838.5	22922.4	16846.2
36796.6	33059.6	31685.5	31025.3
28646	34612.3	21426.8	19001.8
30208.6	32836	20298.4	31325
13709.5	29364.2	35427.3	28177.4
30910.2	26365.4	34856.8	12909.1
17453.1	28492.7	22160.5	18660
15905.8	25866.8	20952.9	18141.3
14259.7	31391.1	35210.4	32294.8
16304.8	28576	41353.6	12885.4
19750.8	38519	22379	27882.3
25795.5	21735.7	27943.4	20742.2
24425.5	23503	16653.6	21221.7
19148.6	27933.9	25107.3	20586.8
20236	25826.7	29206.5	12978.2
24373	35122.4	31790.9	23525.7
21107.1	19290.5	23893.8	17161.8
14654.2	24594.3	25834.6	34309.4
15512	24426.7	12945.4	29803.2
27207.1	21586.9	24843	35465.2
11853.9	27138.3	21422.6	43344.6
18594.2	11599.4	19606.5	37261.9
30543.8	22197.5	32679.4	45011.8
29082	24300.7	34571.1	37085.6
21829.1	24919.1	25492.3	37671.6
23095.3	24607.5	22755.3	16670.5
15455.4	21539.2	36925.9	18790.5
24674.7	20941.2	36216.1	32866.9
23502.8	28636.6	24579.9	16088
39064.9	16975.5	21026	7087.5
16167.6	24252.3	40846.8	22206.2
20963.7	10390.9	41255.1	36215.4
29235.2	30477.5	47864.6	20436
26248.5	10179.6	22464	37268.8
16997	24776.1	19541.7	36199.5
23063.6	17297.4	28225.9	21648.5
37966.6	30084.1	24121.7	14463.6
21533.5	27894.5	31247.7	35400.5
35430.4	12663.9	23603.8	33989.8
18189.2	21671.6	35109.3	22286.1
25366.2	36959.3	28012.8	25274
20432.2	7923.7	26383.2	18171
9718.39	27163.3	21092.8	6692.35
28624.9	22806.8	26449	17473.2
29553	28297.1	17022.4	10014.7
21303.8	37640.5	23046.8	25616.3
33962.7	34691.5	28478.6	22631
18719.2	9770.98	12302.6	31956.6
18064.4	25872.8	21123.3	19098.2
16476.5	21741	25370.3	22303.7
17732.1	20282.8	26385.5	20620.7
33531.4	23376.2	19393.2	24369.6
23019.8	24596.5	37604.7	21657.6
17220.8	35177.6	36638	26885.1
17949.5	27016.6	32904.5	26568
30781.9	25500.3	19238.5	40323.6
12487.8	26519.8	23350	24719.1
20533.1	13097.9	13364.1	23517.7
30344.5	13180.2	29472.9	21176.2
25719.2	25589	34450.1	36861.8
20685.5	28855.4	23232	20830.9
15179.4	27355.7	20160.9	31806.2
29314.4	29937	16046	15882.7
25743.8	29484.6	14194.7	20916.5
10888.7	26766.4	28828.7	26657.6
30254.9	34149.2	28243.9	24814.5
13317.4	37481.6	33752	26606.9
30223	42108.5	35249.2	21834
18349.7	42826.6	48654	21280.6
18133	50883.8	34172.7	32151.8
27835.4	33475.5	37587.8	11365.9
17571.4	19295.1	15592.8	24523.6
22896.3	23068.5	19359.8	30151.5
7395.2	29787.9	34891.6	35144.7
17701.8	26784.5	36654.8	14114.5
31803.4	19100.6	28411.3	18569.8
20236.3	10681.2	18236.8	30713.2
26291.6	20785.6	18981	22907.1
21223.8	16556.7	38378.6	27397.2
20970	17537.7	27041.6	20561.5
17742.6	29932.6	46266.3	7623.77
19810.5	23403.5	21165.1	21637.7
9078.82	25529.6	33622.8	26307.9
18963.1	10472.4	34824.3	28434.1
16532.9	23448.1	44035.3	33129.7
14068	22555.3	21213.3	25399
14404.5	28834.8	21360.9	32840.2
13257.4	14009.8	35909.5	28384.8
16326	33340.4	42356	29690.3
16512.7	32779.7	18751.4	36265.1
21770.8	23096.6	37102.2	31244.6
19076.6	39236.3	21829	25618.6
24552.8	12133.1	41575.3	32927.3
13784.3	26813	27923.8	41657.3
12682.9	25018.1	26094	34080.7
17618.2	20105.7	41968.3	32110.4
17704.6	18733.9	22062.4	33668.1
21971	28719.8	29912.8	41948.7
24957.3	32556	33666.3	8324.23
27889.4	23869.9	40736.8	37194.9
32183.2	16288	35521.3	24543.7
9896.6	24099.2	39326.2	9100.73
22403.1	30408.1	27527.7	28781.8
17190.2	19751	23866.7	29137
31874	30010	34322.4	28486.9
14734	28740	45086.1	34498.7
19034.8	28439	41311.2	17792.3
30671	23432.7	40338	33878.7
18571.2	39403.2	14972.1	28534.8
15774.5	19176.2	24367.3	15718.7
15993.1	35087.2	49412.2	22399.3
16570.9	26026.5	18132.5	34778.1
30519.4	9812.57	36422.1	29121.2
10833	24468.2	41291.7	25696
29341.6	20213.6	38776.4	29572.8
8097.67	24446.7	20658	30397.6
16075.3	30576.6	29424.5	25059.4
17243.3	30779.5	30694	15561.1
8485.88	9994.05	29297.2	20505.2
11688.3	26562	44476.4	33588.2
20864.2	19905.6	45200.2	11305.1
25624.1	30285.2	34469.6	33817.2
19240.6	21819.9	39329.1	38994.2
15785.7	29000.5	35984.1	22000.5
9309.47	27040	30961	21577.5
17100.8	6885.8	37179.8	29903.8
30114	24418.2	46684.4	37019.1
11523	29884.2	36275.4	16861.1
28936.1	27371.1	35046.3	12311.3
10769.2	26084.3	38512.5	22707.5
28442.8	26989.4	36374.1	21162.4
12094.8	18341.8	42221.3	16553.4
7229.4	23366.7	28993.5	33588.5
18996.4	22671.8	31902.8	30982.7
14334.1	31994	29362.2	28936.4
21585.1	33563.4	21056.4	36666.4
8445.8	14645.8	28391.1	22599.2
26584.2	14304.5	29558.1	18416.5
17016.9	26608.5	35515.2	15479.6
14725	29198.9	39408.5	27652.7
20150.5	26775.9	16974.7	10344.1
36500.6	26022.8	36859.7	32329.1
16934.1	28904.4	43240.1	29017.5
25445.5	19999.5	28802.1	33511.4
16516.5	10618.9	29142.6	8197.75
17320.8	21089.2	48621.1	33428.9
12686.5	9377.33	42393.9	31828.6
22717.3	9093.57	39439.4	21398
28115.3	30167	26715.5	17488.1
24720.4	27159.1	29929.8	27479.3
21607.5	28994.7	36719.9	20090.2
23799.3	12501	42283.6	19917.5
21223.4	26924.6	32917.8	22429.1
36183.6	24908.2	31523.7	33062.4
20457.1	20882.8	28848.4	19579
12938.3	22859.2	22172.6	19891.6
15579.7	18154.3	38323.5	31480.7
14541.9	20285.9	20166.3	12599.8
12862.6	21339.5	40928.9	18826.8
16117	16945.6	50194.4	22659.3
23028.2	19424.6	19023.7	28465.5
11341.2	25285.4	44482	21234
10387.8	21302.4	50743.2	18451.7
34846.7	16011.1	44606.7	7292.52
20618.3	20241.1	30233.5	20345.8
17249.7	25827.2	31443.9	28992.5
12526.1	18323.7	29958.8	22995.6
20298.8	14967	16944	10214.6
24311.3	12770.6	25782	18595.6
20229.9	22768.8	47732.9	18926
32202.5	19260.2	40056.7	25608.6
17958	14178.2	50032.8	24259.5
21787	20957.7	51329	18712.2
27917.8	10453.4	37840.1	17385.7
14325.5	13999.2	14806.4	15283.6
38632.4	17174.8	36413.3	27059
20913.2	28217.8	36885	19527.5
21999.1	15681.9	21431	33646.2
26190.5	11451.1	37959.9	28365.2
23470.5	28322.1	35777.8	38174.8
28705.2	29554.8	48489.5	35409.1
27931	24111.5	38348.4	36164.7
17257.7	24736.8	46732.4	9634
22357.7	27850.9	36700.3	21330.8
32882.8	29317.8	11892.4	12982.4
18460.5	11309.5	24257	32227.5
27993.7	14445.1	22254.7	11470.4
16062.1	26087.4	25147.3	36887.3
15042.3	8282.4	37894.9	25063.8
32866.3	13785.1	31583.4	32329.6
16854.5	15751.5	30907.4	30773.7
37038	22404.3	43119.4	27629.8
11980.1	29527.5	41741.5	22480
27766	36673.2	13666	35358.9
8058.5	39087.4	16070.8	25925.4
15611.3	23288.6	27397.8	24765.2
25449.7	41071.1	29929.2	29398.4
18948	37469.8	13219.2	36046.7
19674.3	24422.9	26095	21562.2
11432	31094	19577.5	30894.9
17612.4	31013.7	38191.3	25064.2
31934.8	29032.4	29921.4	27153
21348.6	22996.8	37715.2	23986.5
15710.4	26199.5	26733.4	21158.2
14660.1	31919.3	13571	26178.8
26979.8	30353.1	15650.8	22874.1
21218.8	28831.5	20925.2	31391
27727.4	26958.6	21616.8	25005
18344.8	32008.2	28830	35177.2
22149.5	25398.5	21248.6	32287.4
26990.1	23524	21596.3	19235.7
18557.7	22897.5	12184.2	31575
11665	34310.1	23614.6	35768.9
19190.5	33655.5	16082.7	23438.5
17741.7	34333.8	14474.8	24058.4
20106	31834	23544.1	18265.1
26042.7	30254	30602.9	36842.8
27913.2	41952.4	33093	36760.9
22720.1	43758	28899.1	7088.32
20405.1	20281	12417.9	20959
13674	37391.6	18092.4	20917.3
27029.7	35124.9	19050.6	14564.4
20726.8	44957.4	17111.3	21373.9
24076.7	37043.2	16968.5	12782.5
23575.8	37335	22709.8	28540.4
15248.8	29580.9	19346.9	22056.6
24414.3	34692.2	17922.5	29792.5
18510.6	32299.6	10274	27591.1
20833.5	38982.6	25976.1	29109.4
27195.5	26960	29686.8	29324.4
20065.8	32878.7	20911.1	21700.7
29039.7	45164.5	23673.7	18318.1
8693.25	33265.1	22216.5	14723.9
22278.8	22915.5	35362.7	28723.6
37300.9	25692.3	21717	19191.4
33738.1	34164.7	41056	22727.7
28239.7	23447.1	26739.4	9429.12
30133.4	30944.3	32073.9	28387.4
32104	42518.1	40213.1	16145.3
8771.2	38972	30487.1	26717.1
13750.5	28950	25266.5	28360.7
19222.8	41537.9	19726.9	32841.4
22734	45748.6	36882.5	31088.1
17986.3	26079.6	20476	16928.4
13292.9	44293.2	33654.2	29226.8
25207.5	17388	24922.8	21369.6
12486.9	52909.4	22393.9	12010.5
33424.4	44603.8	37173.3	33339.4
17964.2	28287	25033.8	30634
22038.7	31343.9	26178.9	28952.1
21523.3	29742.3	22184	21795.5
17399.7	28068.8	25911.8	36181.9
27575.1	48446.2	42295.4	21015.3
24097.8	35361.3	30330.7	16705.4
20563.9	50131.1	34831.7	21834.5
9347.7	35791.2	33298.6	17088.9
23513.9	41022.2	46801.7	29021.5
25195.4	31378.5	24531.9	21330.7
24775.2	36208.9	39322.6	36498.2
14060.1	32389	42379.1	25531.8
21620.3	25966.8	25359.6	14209.8
28465.6	34348.6	36449.3	34098.5
17002.6	25330	27775	20978.6
23064.6	26243.5	30077.5	16465.8
25025.8	30383.3	27148	30473.7
18904.2	24129.1	38917.9	21508.9
34798.8	28747.4	28646.7	23778.3
17094.9	25468.3	25013	29569.5
30805.5	37526.6	27656.9	13601.2
18712.4	38693.7	17487.3	26044
20949.2	52143.5	28748.9	12907.2
32391.6	40505.3	38015.2	18500.7
12982.3	26225.9	29602.6	24200.9
21358.7	47030.5	31174.2	7938.5
26388.1	35534	20806.2	24802.3
13887.5	38377.6	26426.7	18219.1
9826.3	40445.6	22952	35928.3
25169.1	24939	19266.8	31578.7
14263.9	33699.8	27348	39911.2
10919.4	35474.4	27495.7	23131
22549.9	27820.5	29875.2	15504.9
25257.1	44626.7	21435.6	25897.2
21501	40770.3	38277.6	19148.7
15457.5	41037.7	22193.8	23237.8
20971	42343.4	28822.3	6429
21260.5	30106.7	27412.6	36742
16926.8	34839.2	19767.8	25386.1
11227.8	48119.5	25276.9	37491.9
21102.3	29193.8	33426.8	39472.3
25169	29222.1	26123.2	37881.6
17648.8	27732.5	32433.9	10361.4
26849.3	46509.4	29045.6	11048.9
25336	22423.3	23946.4	25140.5
36916	48843.8	52772.6	13154.7
28995.2	40875.5	45935.4	17197.1
32354.1	32431.7	29882.5	12367.3
26689.3	21367.9	24904.6	14547.2
16616.2	49616.9	30375.7	15352.1
25074.6	46376.9	38001.7	10776.8
26992.2	43695.8	21741	15086.6
19541	37693.7	42727.8	24885.3
29849.4	50873.6	21308.9	14122.3
24178.6	27448.1	35522.1	32760.9
31004	35905.8	16844.8	10909.3
28476.2	40241.8	34213.4	28358.2
17135.7	31629.1	16783.3	24093.5
13055.7	26471.1	29880.3	14326.1
15153.4	30709.7	36938.6	21946.2
29407.2	55032.4	38514.9	22035.6
30464.4	47552.3	13509.4	19829.9
29467.1	38943	38040.2	8459.6
18550.9	29676.7	17720.7	18870.5
21770.5	48637.2	19389	12530.6
13967.7	32162.8	29732.5	14594.3
17495.2	34038.4	28739.2	14705.3
15469.3	35462.6	33092.5	16133
28007.8	37122.1	28239.2	27632.5
18833.7	37634.7	25723.7	12183.9
19427.7	26282.9	25379	23793.9
28174.4	31737	24350.8	10043.3
19429.3	33951	40650.2	34789.3
17016.9	34769.2	29287.9	20870.1
31185.7	24828.5	38734.7	15942.6
28293.8	20259.7	36478	25473.9
13456	31617.2	24014.1	32542.8
19646.2	36696.5	36306.4	20239.3
29273.1	27213.7	37834	20101.6
27545.6	32654.8	29953	13269.2
18781.4	38186.2	45466.4	31752.9
19005.3	42396.7	13460.3	22225
35334.1	31005.1	22104.2	19042.5
15242.9	29286.8	38752.1	11494.8
16965.7	30019.4	19704.8	18390.8
25532.8	53959.1	34377.2	14452.1
24858.2	35533	9037.5	11337.8
15190.1	11248.2	28851.5	8838.12
30207.9	52835.3	31082.7	26670.2
17337.5	32284	21316	9447.71
14824.9	11742.9	42649.4	20234.9
37318.1	33304.8	24354.4	12162.7
9023.41	13651.4	14845.4	30408.4
33016	25103.8	27025.7	23855.1
10505.9	18243	36732.9	16219.5
25142.2	25101.8	31616.3	13954.6
24840.4	16882.3	19905	18287.3
7890.4	27871.7	16458	13209
24535.4	41898.2	19918.8	17804
17251.2	23928.3	33429.9	16637.1
25253.2	42336.9	18698.6	28592.6
24128	31046.5	12032.2	20737
31593.9	29837.6	35936.1	20817.4
18786.7	18800	28790.5	15610
11955.9	26376.6	38829.2	12435.6
15347.6	22769.1	46265.6	16455.8
21689.5	12188.1	38983.6	22282.7
21177.4	30304.4	33313.9	19989.5
24301	24874.9	33717.2	21297.3
23941.9	35974	21172.1	18331.4
10359.6	45427.3	21432.8	24130.7
11976.2	41294.5	41373.9	30418.3
41023.7	20142	44327	14710.6
31153.5	28354.1	18054	22030.8
11856	37061.8	30351.4	21094.5
26275	23526.5	33227	24612.9
35814.4	16767.7	21376.6	15861
23080.4	28577.8	32865.8	22507.7
23299.6	18150.4	31973.1	17411.6
31017.3	46318.5	20114.9	18559.3
30554.9	55750.3	26905	24372.1
40489.3	28238.3	28859.7	34606
19305.5	17355.8	28476.8	36783.7
31581.3	20231.8	35880.7	16128
29736	25742.3	27790	20451.6
33335.6	47611.9	36705.7	21162.4
32421	52649.6	33424.9	15510.9
29288.9	32410.8	36521.4	16275.3
15765.7	27803.1	6664.68	11181.9
17938.4	17404.6	7143.62	17861.5
21244.7	33115.3	29191	23459.8
28337.5	17871.6	21224.3	16721.1
23205.7	23717	12070.6	27010.7
22367.5	32171.7	20358.9	22470.2
14807.5	28929.7	23831.7	28380.7
23639.8	39735.7	21224.4	22900.9
16324.1	28879.1	11413.7	20973.8
26378.7	24154.9	19102.4	17045.9
26084.8	18689.1	32213.5	25346.3
26400.6	35779.4	30224.4	31256.3
16050.3	23282.3	8083.69	19565.6
29067.3	14867.1	30980.1	31914.2
23262.7	35085.2	7257.09	25807.4
20888	43546.5	18208.1	19606.6
15933.8	31196.8	7856.55	27551.8
25087.4	45270.8	27687.3	26724.1
28667.5	30534.7	18187.5	21215.3
22444.2	22786.3	11591.8	25625.2
20986.1	21899.4	12876.9	11823.7
9533.74	29504.7	18668.5	22086.5
8284.62	31009.9	4702.68	28822.9
14520.2	34106.5	5216.3	23834.4
14827.7	22926.7	24331.8	30398.9
24124.5	30588.5	35579.6	17610.4
26417	29713.7	5177.2	20241.4
24172.8	28510.9	27864.4	27720.9
18412.8	27877.1	12924.7	13989.2
22008	24042.2	35905.6	27996.6
22766.9	31747.1	9067.3	16520.3
24104.5	21837.7	10453.1	16846.9
21334.7	29453.6	12549.5	25579.4
14925	37378	13459.2	38450.7
37023	36853.9	17891.3	17860.5
33669.4	32804.4	17032	25044.8
16529.4	23387.7	8205.2	32921.5
12774.4	38958.4	8471.17	26502.9
25707.9	38834	24432.4	18785.5
35377.7	31665.7	15947.5	20285.6
23737.6	33477.2	24363.6	23784.6
28522.9	34289.2	18006.2	26417.5
26010.1	31899.3	29091.5	22803.4
13848.7	25148	5901	22317.8
22762.5	32494.5	18054.1	26655.1
15705.5	36223.9	17203.3	15228.6
15878.8	13991.4	6138.2	29651.6
12936.5	41770.8	9918.47	32710.3
18425.3	25731.3	30582.7	27398.8
7116.54	27161.7	7516.87	36705.6
13998.6	30969.4	30093.3	21474.1
12243.4	25485	6235.6	31028.3
15081.2	16389	28682	21219.5
17848.8	14577.2	9141.68	15905.2
17282.1	35841.4	10702.8	29665.6
21614.3	42086.7	9038.5	27392.2
14275.9	25717.7	13957.3	21849.5
16392.6	15277.2	29637	18419.4
20325.9	34987.4	28403.7	32956
17238.6	29839.1	26278.4	39438.4
17273.6	29795	16138.3	24010.9
14534	37593.1	23483.6	35084
20922.1	29221.8	7074.08	19957.6
20314.9	39163.7	24077.7	21301.8
17068.3	30068.2	15258.7	16133.7
15767	22402.1	19936.4	17026.9
11823.9	29264.9	20568.9	15980.4
12844.3	23457.7	27855.5	12002.8
18952.5	36329.3	12091.4	19264.5
31595.3	39998.3	35697.5	15830
24191.2	25139.2	24670.2	18491.8
14408.8	25287.2	16559.7	19420.1
24034	16860	20142.9	29061.4
20995.8	28854.3	39115.5	20823.2
23900	32432	30221.5	22311.9
20001.2	22167.4	8410.2	19161.8
26908.5	25627.5	5792.93	44326.6
22785.3	49726.9	30823.7	16436.4
24386.1	26228.8	17127.8	34691.1
39552.1	28028	21425.8	19955.8
22062.2	28065.4	32981.4	30945
18713	34296.5	14888.4	30545.2
19587.4	33285.4	29972.4	13279.2
29886	47616.7	22024.8	24009.3
21755.5	33139.9	16687.8	22495.9
20227.5	36201	12170.1	27235.9
17634.3	32708.5	30429.2	37224.2
28035.7	20670.2	20934.3	13181.4
12968	23150.5	5709.36	47959.2
26656.1	48637.8	16357.1	24920.8
7041.8	28837.9	30531	32654.4
23881.2	33560	22990	34330.9
15405.2	40092.3	24144.5	26980.1
31949.3	46676.4	10516.8	23629.8
27713.7	23342.5	15573.2	15449.9
18075.8	24819.1	14711	34273.2
15569.3	30963.2	8351.64	23066.9
21414.6	26183.2	11576	40545.3
33768	36016	17237.8	34728
13943.4	34163.5	19391.3	22049.8
36313.7	27408.4	15023.9	23526.6
16676.4	44424.4	12976.1	36450.9
16429.2	44285.9	9874.24	26299.2
8956.48	29648.5	16186.4	28414.4
13428.7	23465.7	19545.3	24672.2
13659.4	21339.9	21619.7	22949
18517.1	36422	26899.7	23033.5
10455.7	22245.3	17292.2	14820.2
12704.1	24749.8	7186	31984.2
31282.8	34878.9	30247.7	20711.2
19379.3	33865.3	15882.4	25891.7
17440	17693	5987.93	26532.4
20416.4	32569.1	24564.6	26079
35377.6	37995.4	30619.2	27687.2
24802.4	20534.8	28046.8	37412.2
15274.3	31971.1	12681.7	29983.9
14355.3	17100.5	28647.5	40038.6
20672.5	36066.9	22679.4	22600.4
26688.4	32526	23189.9	13871.6
16639.5	16915.6	29397.6	39438
16319.5	36509.3	18007.6	37166.8
6753.58	29865.4	27937.6	29443.6
36155.1	33002.1	26907.5	35016.1
18966	52683.3	20050.4	20721.1
16756.8	26301.8	33843.4	41139.5
37340.8	34701.8	9497.38	27398.1
24527.5	52861.1	8311.4	16914.7
19916.5	14201.4	9892.96	32825.9
19026.2	38177.8	19338.6	38517
20641.4	26129.6	29025.7	36910.5
19257.8	37113.5	18275.8	26163.2
18740.8	24573	5350.83	22802.8
25088.6	41417.4	25714.6	40733.3
22331.6	25025.5	34895.2	22036.1
20704.2	15635.1	23507.9	32091.4
30566.2	23062.6	18794	12942.1
14797.8	38263.8	23161	48093.3
21964.2	23847.8	28942.7	22375.8
24196.9	25030	7848.14	38061.9
23749.7	12633.6	14162.7	22968.1
45073.1	27573.5	18874.3	23149.1
19553.6	21967.2	35139.2	41605.8
12224	12522.3	12229.5	48184.1
17731.4	27187.5	17686.7	15466.1
19701.3	24616.6	22259.9	15867.3
15883.6	27781.4	9637.21	30602.8
20521.9	25035.4	30873.1	20355.3
39389.3	29607	7375.09	32288.5
29753.5	9557.68	17425.6	20913.7
27211.3	14493.9	33254.6	18623.5
35508.5	23105.9	11540.1	32110.2
33380	12860.9	16881.8	21569
16739.3	21299.9	15428.8	47702.3
23659.5	40246.6	6189.8	19702.5
38070.2	17512.1	34317.7	31671.6
24519.8	40853.8	31581.4	26872.3
31978.9	36242.1	17282.7	14859.8
14101.3	10175.2	40591.5	18856.1
19811.9	23416.5	5986.36	30891.1
28902.6	25802.6	16892.4	25642.8
17487.5	44261.6	11882	15651.4
12259	23156.3	20643	26560.5
26215.9	14339.5	24118.7	39929.2
16810.8	13976	21985.9	40378.1
33339.5	42817.7	23649.7	42872
32074.9	26486.1	14417	22853.6
32766.8	38110.1	20622.8	25438.4
28306.5	35433.2	24744.3	15245.5
12147.6	13762.1	21670.1	29380
31309.8	21498.8	6456.55	8954
17471.8	12198.8	17560.8	26680.4
32711.7	9488.25	17874.6	17366.5
14504.4	35581.8	30404.2	29343.3
30855	24081.1	21558.8	26569
12826.2	12780.8	30952.6	27909.7
26583	9525.27	16182.4	25864.7
25429.8	19872.3	7411.83	25705.3
31841.5	36647.2	22633.2	35762.3
15688.4	10313.8	16278.5	23628.2
37052	14986.8	12784.1	19007.5
30007.8	33774.6	24348.2	14063.2
40275.1	35258.2	20717.3	22988.4
21784.1	26265.7	5492.38	23729.9
13794.2	34565.3	28896.3	38528.1
19795	23510	28672.8	15477
35353.3	39774.4	14727.9	24210.9
27299.6	43837.9	15136	29182
28880.8	6784.6	25691.8	44143.6
28714	19554.6	25425.9	31860
16667.2	27802.3	8973	26634.8
26941.5	12360.3	7120.22	14562.2
26919.7	26759.5	33877.6	18400.3
22574.6	16725	21184.2	26020.8
16958.9	40789.1	20683.8	26376.9
26274.3	26709	22411.8	25101.8
25369.5	45398.6	24869	30393.9
19983.5	39505	23689.6	29199.5
30875.3	9573.87	30304.4	28637.5
32264.3	17537.9	10811.1	39963.7
25344.2	27730.1	24167.3	14056.4
18641.7	21627.3	17825.3	16813.5
31928.4	21881.3	20268.1	33437
32199.5	29988.5	23960.1	37395.2
23400.7	29985.5	31397.3	29912
23876.7	29297.6	13375.5	24877.3
26877.5	30158.8	32268.5	22264.1
12857.1	14037.4	10173.1	24559.9
32165.6	24485.2	25299.6	37798.1
34481	26922.6	33522.3	33503
23214.4	26533.3	30980.6	24578.3
28898.8	37904.6	15719.3	34722
24511.4	11156.4	14702.2	23432.8
13292.4	21540.5	28269	20073.3
22004.5	26818.9	35650.3	34476.8
19812.6	35203	36146.8	21490
29520.4	33257.9	35487.6	22513
24807.4	22803.2	21574.6	44713.3
20815.5	12621.4	37767.5	35583.5
17637.5	34447.1	21310.9	41750.8
22199.3	30353.5	24496.3	28361.7
21912	30555.5	26103	32070.4
21386.5	36310.5	40258.7	22025.6
16827.3	12526.8	27593.5	24445.5
19304.7	14180.6	31844.7	34282.2
7523.7	16289	18973.1	33648
22930	26617.2	40817.1	26772.7
29970.4	8699.2	12011.2	21914.1
16175.1	34077.2	23554.8	37846.1
31416.8	31796	36394.1	44119.4
23763.4	29478.3	13008.9	32855.6
20467.7	26991.7	24603.3	25940.3
27534.6	15202.9	40372.2	28942
36056.2	34426.9	39831.3	10486.4
10916.9	30829	17795.9	37542.4
26011	34481.8	37353.1	24451.6
21336.8	31329.3	27483.5	23088.1
19149.2	26563	23024.3	34101.2
27894.3	34375.6	36612.1	43505.9
23748.4	40192.9	22203.4	22094.5
26908.7	34442.1	18908.4	19813.5
31158.3	31991.6	21349.8	43179.4
29048.4	20939.8	17923.2	15789.8
25793.1	17168.5	21594.3	10014.1
23141.2	44477.5	37655.8	25766.3
48129.9	34790.1	24555.9	16240.6
15364	42241.6	44710.9	29165.7
13963.5	31435.3	29131.4	23462.5
17619.4	20969.3	19053.5	29468.9
21908.5	14252	13739.7	18683.3
34998.7	30314.6	39817.1	37618.9
26898.2	30669.3	17902.2	29016.2
33343.9	35919.9	24342	43781.3
26570.2	33251.2	26712.3	40975.9
26287.7	45490.6	21172.3	28524.6
29352	26495.3	41195.5	45524
24003.2	31907.4	15254.2	43553
41142.4	23233.4	15660.7	18973.1
36642.1	23891.3	30425.7	23076.4
26639.8	8679.3	15267.5	30048
17269.6	23579	37395	26466.5
28540.4	23861.1	23173.2	14438.4
25240	9085.04	20879.9	21429.7
44369	8417.6	30975.2	17381
36283.2	34983.5	25657.2	20771.3
44543.6	31755.8	35268.5	42085.9
39323.5	27221.7	32661.5	20287.7
21138.6	45059.7	10483.8	27038.7
28979.3	33177.8	36080.7	17102
43613.8	39729.4	33949.5	41979.2
22178.8	14196.2	30884	34918.9
40923	24783.5	19035.4	21112.7
24518.6	37221.7	37514	25193.8
28793	45030.5	37273.1	24654.7
30192.8	23590	19252.5	24454.2
19517.2	23858.8	21822.9	44837
28738.5	28033.6	15688.6	26906.8
17970.9	32697.9	28318.5	35011.4
25317.9	29540.3	27304.2	25292.2
25095.7	23859	19006.7	20974.6
17228.4	33407.5	26927.6	34757.2
33831.8	8639.2	26036.4	36818.6
29213.9	28463.4	40098.4	19652.7
13124.4	29535.8	28921.5	20280.5
21681.3	33817.1	37789.3	22655.4
39007.2	17304.9	30440.8	32527.3
27862.2	26534.5	20944.9	25425.9
16922.4	20991.6	33561.8	17742.7
34184.3	31655.7	25996.8	16822.2
28158.3	28853.4	30466.2	36894.3
23690.3	31671.9	33470.4	20636.3
25697.8	22856.9	27947.8	25137.6
29351.1	34115.1	22322.1	20475.9
22642.2	27653.4	36906.6	22348.5
26423.7	33538.8	34108.7	18961.7
38648.8	33591.9	23037.2	23161.6
25059.5	16040.4	30389.3	37042.5
17085.2	32554.6	37017.4	23727.4
26722	21731.4	33243.9	26453.7
21383.3	25050.7	32283.6	19307.1
17219.9	22602	31244.8	23246.9
22540	16899.2	17717.7	36059
35679.8	21572.3	36550.4	13628.6
27731.8	9539.52	34671.7	41507.9
22417.8	29613.5	29955.8	10197.8
29306.5	28354.2	45481.2	22234.3
28371	23209.2	14614.9	21873.5
36948.5	13974.2	41005.4	33734.1
32558.3	31214.1	33286.9	20472
18147.8	26726.6	36394.4	9387.42
19727.8	34733.4	28702.8	25591.3
34204.4	10144	25661.1	19338.5
35896.4	35106.7	43269.5	27286
43110.1	21337.3	23906.7	19720
20931.4	33947.8	41874.7	32476.8
37196.3	32898.8	27227.9	27223.2
17853.4	30657.5	26663.3	30117.1
37555.3	22687	40426.4	17326
44660.2	32391.1	41314.6	16138.4
28377.2	25441.9	16716.4	34653
34628.6	32205.5	15767.6	19490.2
23021.4	29031.3	36353.9	30697.6
32639.5	40655.9	37115.7	24120
34561.2	31520.8	17454.8	12784.7
45796.6	26876.1	41218.4	24922.2
30252.6	25302.8	21937.2	24312.8
37216.7	27713.8	29710	31433
40451.7	31066	28171	23125.3
23653	44132.3	16364	28358.9
26160	8479.29	30708.1	19931
42665.4	28359.1	32613.1	24140.1
36270.7	28042.1	25215.7	17793.5
21844.4	22868.1	33270.1	21008.5
22206.7	15059	35975.7	21432.3
12863.2	27223.6	41042.3	36355.6
30931.3	36825.9	26141.4	21609.1
29554.1	20412.5	42824.8	17647.7
28281.2	20694.7	36315.1	17694.6
19198.8	7869	26653.2	43134.2
16567	19297.4	43442.3	38051.7
29960.8	25335.4	25883.2	19475.5
22064.1	16354.3	21665.9	26075.4
38658.6	12474.3	25804.9	16606.7
19941.2	18166.7	46587.3	39025.7
34650.8	27048.3	31557.9	33145.8
42637.6	27528.6	31334.2	11675.7
31426.4	27631.9	24721.3	17901.8
25116.3	33080.1	31458.4	36287.3
39100.9	20886.9	26554.6	13325.9
13926.2	10249.8	43633.9	27343.3
17750.7	15227.6	14168.8	26182.3
33818.6	6745.4	39160.9	17240.9
20711.1	16985	31244.6	23432.5
35044.1	30618.7	23221.2	25394.8
28449.8	26038.6	21843	27205.1
20925.6	32833.8	26012.5	15776.9
28049.4	23655.7	21456.5	17399.2
29362.4	8084.4	27325.1	24898.7
30655.9	27283	29343.7	26657.5
28183.6	29671.4	25621.4	16298
37596	47639.8	29860.3	20827.4
15469.3	22690.9	25223.3	30973.8
31639.5	9299.62	20943.6	27717.9
34784.4	39556.1	7942.52	23558.8
25852.8	33148.8	31513.1	21724.9
34559	26889.1	27351.7	25821.9
35332.8	8053.7	27791.7	19471.3
18977.8	27772.9	21579.7	19295.6
41519.3	30685.9	16958.8	27181.5
21957.3	29230.8	5792.75	27027
36111.2	21935.2	23162.7	18289
29558.7	23381.9	24888.8	25219.8
33262.8	24271.7	29918.9	19573.3
23669.5	22311.4	24322.2	25726.3
32533.1	27749.7	32473.7	38553.3
19887.5	24494.3	25512.2	29168.8
19720	30001.5	26621.1	35590.7
30904.4	29446.2	25786.6	28325.1
21286	17735.2	10612.4	29920.7
31550.2	25751.5	14586.6	20547.3
27168.5	29112	5110.8	21097.9
18952.6	29731.3	10992.1	10841.9
21062.2	27622.3	11751.2	19539.4
21596.1	21039.6	37695.5	29342.9
33705.7	20664.3	36352.8	37962.4
30459.6	17072.1	17376.4	21938.4
21576.9	29798.3	28686.9	35403
10946.5	30002.8	22185.6	19943.5
22972.6	23700.2	29033.1	24176.9
33269.2	31484	17812.9	14240.8
20205.9	16909.8	27046.3	14960
14197.3	33118.5	27899.8	21885.9
19848.7	22154.9	6738.6	20173.4
35392.9	28748.8	9454.16	32235.2
17669.1	22700.1	10169.5	21184.6
26147.8	21894.6	5999.6	19922.4
14795.9	28731.1	10933.6	20031.6
22580.3	23991.1	28550.2	19564.6
33318.5	22178.5	19880.6	23049.7
32757.2	29368.8	23211	15264.8
21470	30467.1	18946.3	17700
18537	28745	21930.5	27132.3
16380.9	37657.5	11703.3	16340.5
9897.6	18686.4	26602.5	26996.9
42138.9	33194.9	15865.2	21350.8
19466	19639.6	10548.5	36517.4
21230.8	7841	15084.7	30479.5
22601.1	6293.2	9004	17373
23727.5	8442.3	14854.9	18307.4
18014.3	6994.57	7225.82	19914
19646.2	17327	17263.8	39794
23519	16708.7	18825.2	21040.4
29280.9	20472	29596.6	21743.6
18804.8	32744.4	11009.3	25282.7
24140.4	22562	15425.1	18275.5
13952.6	23195.1	16200.3	20702
25978.5	19804.7	15179.7	19569.2
15229.6	34954.6	8200.25	30766.9
19900	23812.3	29373.9	41993.6
35992.9	42770.7	13590.6	20283.5
42294.2	23202	14432.5	24033.4
34299.7	25379.6	22897.8	33513.5
27840.3	37629.6	12605.1	14631.5
32857.6	28272.4	17256.4	27387.4
40817.5	28423	15914	21503.8
21666.3	28951	11044.8	15174.6
21115.3	20840.3	22751.1	25128.4
27971.9	29495.8	4599.6	25203.2
30123.7	25469.9	13702.1	28014.8
13056.5	40161.8	16456.3	19935.7
30721	35659.8	18022.8	13503.9
31236.5	35113.9	14222.8	31487.5
22549.5	32245.5	16970.4	30257.5
30060.5	28577.1	30500.7	27652.5
28157.5	34667.8	11869.2	24239.2
37171.2	11907.1	38749.9	16080.5
35092.9	26098.7	17467.5	14562
18647.3	24312.9	34367.9	16697.5
26983.8	7690.06	7898.2	23098.9
23679.7	28781.8	27844.8	14224.6
28687.8	23485.4	6863	27241.2
19492.4	29799.1	15445	20418.8
33801	21325	7922.55	32940
21131.8	25733.4	9610.69	18580.2
23638	21599.2	32373.8	28042.2
26953.3	20625.4	30656.7	21788.3
38574.6	18603.2	18128.8	14549.4
23112	19516.2	14266.9	20269.6
39603.7	45338	25951.8	22812
29539.5	16209.2	41620.3	28260.5
19653.2	48254.7	22319.6	23955.6
20417.5	31710.1	33016.4	16033.6
23015.1	21954.8	28243.9	23213.2
44939.8	25977.2	8675.67	28541.2
33623.1	28178.8	36675.9	27409.1
27289.3	30649.2	29418.8	28885
20059	18007.3	24790.1	17470.8
37907.7	27529	13888.9	33315.4
33423.7	17349.6	18931	28592.9
51565.4	39322.1	26845.6	25100.9
17437.3	21850.6	21886.4	16941.4
39047.2	35334.2	19447	27601.2
27838.2	23932.5	16366.6	48793.7
24944.4	18411.1	26524.4	17293.2
32630	31735.6	17297.7	20289.3
26515.9	12106.1	28615.6	13592.1
27972.9	21006.2	17877.9	26116
30165.2	26019.4	13211.5	20440.8
26266.9	18095.1	23940.4	24352.5
22870.7	11064.2	17305	20197.7
37959.3	26458.3	10547.4	21204.4
26355.2	16881.1	33069.2	20915.1
20970.5	19455.9	5174.72	20875.3
39977.8	30556.5	31686.7	14037.9
27711.6	28760.9	32131.3	14864
24842.3	16304.6	8647.65	17594.5
28864.4	21327.5	17399.5	27711.4
26764.3	10333.1	22567	19288.4
22192	9256.23	24348.7	27890.8
14887	6593.22	16271.5	38481.3
37817.4	7429.84	24399.6	21028.1
20803.4	6426.3	27275.9	12511
20606.9	12656.8	29927	14581.9
19609.6	10005.7	27137.6	34766
19237.8	15417.4	20552.4	23014.6
25283.2	7389	18340.7	13084.1
31333.7	7484	9335.42	10672.5
16934.4	17772	14388.7	21077.4
21223.9	19489.1	23790.2	14342.2
29897.3	9288.92	24660.1	16177.3
25149.6	7660.39	19068	20196.3
24839.8	14196.2	26238.5	15798.6
17976.8	5484.75	20568.8	13092.2
43747.4	14831.8	26785.8	17865.3
27502.6	13523.1	27347.3	10836.3
22455.2	17683.7	26688.9	17934.1
26200.8	17135.6	13787.3	12256.8
41549.6	8529.21	25028.2	18849.8
28373.1	4533.65	21119.5	24198
18499.9	11931.3	11390.4	26764.7
29534.3	7544.97	23164	15062.1
29448.3	7005.87	13501	23157.4
31645.8	14489	14202.2	16309.7
23629.8	12786.3	15575	22085.8
29322.2	8845.89	22994.3	12511.3
37388.9	12264.7	26977.3	20827
32248.2	14083.2	18828.5	15003
27426.9	9391.48	17625.7	10933.6
27852.5	10223.9	11555.2	30107.2
24617	9433.57	24281.7	15432.5
23411.8	6726.38	19566.7	24699.2
34916.2	9746.13	24545.9	20102.5
31268.9	16651	19799.2	16659.9
38067.9	8259.45	15611.1	16144.1
29900.7	10685.5	16306.8	24663.9
31788.5	20389.6	12802.9	18555.9
36802	11452.5	17874.5	19277.5
16657.1	23953	27093.6	16105
29428.3	16412.3	26070.9	26400.2
42786.8	13096.3	30593.5	19502.6
39281.7	10762.2	14934.6	19747.1
26050	10541.7	26117.2	19072.8
46500.7	17835.1	13034.8	15985.6
18408.8	18703.3	13917.8	15071.2
41461.7	25235.6	24568.7	19812.1
25891	24643.1	13325.4	14106.8
32908.2	14136.7	6272	21291.6
25127.3	11014.1	21296.5	26916.2
40544.6	11227.1	13810.7	20777.7
42222.4	13668.3	10149.3	24974.8
35544.1	6275	15455.8	16520.6
35913.4	14845.9	18749.9	28457.1
33414.3	9996.97	15521.9	18873.1
29127.1	6167.67	15815.5	16523.2
30222.6	14664.1	25553.3	14968.7
42001.2	11890.2	4106.96	17555.8
42749.4	12730.2	15412.4	20537.1
29980.8	14723.6	26583.5	18200.3
33911.1	11784.9	38846.3	29852.4
29052.2	24931.5	14665.3	16506
39590.7	15905.4	30662.5	32189.8
27117.5	16359.9	23583.7	16655.4
32291.1	17133.8	26489.9	38015.5
36184.8	7375.67	7367.47	17693.1
18963.2	6591.92	40161.2	19192.4
17661.7	12462.5	27162.2	17890.4
26627	9554.05	28824	12099.8
33949.7	14958.2	20996.5	35671.3
25033	7900.39	33952.3	16036.7
26207.4	13089.3	9029.38	19735.2
25791.4	9840.92	10544.4	32909.5
38211.1	20052.5	22948	11952
22333.5	11692.4	23205.2	25066.2
24535.8	4549.71	19287.7	18396.7
38139.3	13642.4	4196.22	11418.2
25061.2	18164.8	21994	27161.1
31915.6	13711.2	15116.9	18658.3
26129	15900.9	5358.5	34194.1
21371.8	17410.2	5364.3	21677.9
38412.7	5391.89	10101.5	19026.7
28968.1	15961.7	13699	32113.3
26190.3	15425	16766.3	32950.7
26052.2	13245.7	5463.36	22414.2
29193.2	12015.3	13912.5	13717.5
36485.8	28880.6	12313.7	30159.6
15935.4	14628.6	6299.8	13590.4
13189.5	20246.8	16674.4	31909.4
42072.7	10432.8	18838.9	15248.3
21048.9	13924.1	6539.2	17680.6
41967.6	23406.2	6075.1	19749.9
10978.2	16291.5	14085.3	16849.7
13255.1	12969.8	15508	21139.8
11137.3	30120.4	10476.6	25809.7
11123.3	21912.1	6082	11877
15828.3	14645.4	15784.6	26194
14998.5	14777.4	14468.4	31428.2
18296.3	22523.2	5342.9	20212.1
14476.9	11568.5	25378.7	19031.9
18138.6	19722	8831.68	36475.5
9362.94	23364.1	9063.96	19563.7
13533.5	12317.4	7809.67	17139.2
12450.5	22518.7	16984.6	32559.6
13866.5	20816.4	13971	35335.1
12264.3	9869.51	19073.2	28812.4
10525.9	17994.9	7643	44212.9
10303.1	18400	18693.9	37274.6
10987.2	13796.5	13622.5	14887.3
10913.3	15470.4	15399.8	14137.4
10353.4	12149.7	18208.1	17746.3
16773.8	20523.9	14624.9	17644.3
17139.9	14430.7	10622.2	18712.6
14169.7	16028.7	3912.62	25894.9
10471.2	9653.31	16619.2	23099.1
9637.32	18709.7	17365.8	23001.5
17989.5	17338.7	8941.88	30884.8
19665.6	13687	12488.8	30501.7
17321.6	10454.5	14672.2	3744.87
13791.8	21963.7	15731.8	7844.34
13115.1	18096.2	18482.9	7641.07
11713.6	17591.2	10646.8	13842.1
9150.13	9961.72	19458.8	9466.67
15641.4	14698.7	19534.2	10556.4
20140.7	15034.3	11843.9	12062.9
10424.2	13903.1	12430	6759.86
18565.7	11592	28733.5	6016
17660.5	14140.1	7450.8	9972.62
16681.6	13616.7	15951	14362.3
10587.9	10226.7	32721.8	10902.7
10937.6	18690.4	17927.8	17246
12463.2	15518.7	10457.9	11426.2
14148.3	7186.88	22607.8	6981.22
18182.9	11016.7	15827.2	13056.4
10616.4	22722.2	18664.4	10292
9772.53	8998.57	15308.1	9007.08
13678.5	11786.7	36379.4	11155.7
14193.2	19796	11702.5	16857.5
16291.8	35896.3	11758.4	9488.62
10828.1	29283.4	7211.4	5541.75
6448.5	31135.2	14579.1	5723.02
9357.9	8211.83	15632.8	11420.8
9978.28	26010.5	19361.5	7752.36
11783.5	8957.41	13677.1	10865.1
12007.5	21216.5	13379.7	10771.9
16568.4	11454	16795.7	12465
12224.2	23839.7	14204.4	5108.4
13115.5	30735.5	14567.6	6201.95
20835.5	12855.8	18345.5	8761.83
11465	20082.3	9577.5	4440.52
26622.9	19197.5	16050.8	6767.76
12594.7	29204.6	16084.6	9161.78
18755.1	37736.4	10857.4	5107.35
17301.7	37164.9	14658.2	5108.73
29202.7	25897.6	17865.7	11007.3
16086.4	19331.8	14232.7	19379.2
11507	49476.2	8405.75	16031.5
10738.1	45757.7	16033	19438.7
12105.2	34405.9	13784	9261.72
9687.2	20815.7	13136.3	10126.5
11913.7	20025.6	22618.8	15329.1
17296.4	18360.3	24000.6	10234.6
16878.4	27698.2	7514	19415.8
24585.1	36390.9	7883.18	10841.2
21027.4	25646.1	16633.7	8385.63
14486.6	24167.1	27855	16419.9
16601.3	17068.3	18403	11432.5
18236.3	26574	13148.1	11044
18023	14756.3	19988.2	14422.4
11468	35229.7	20109.5	11908.2
20128.5	21779.3	28545.5	16459.1
21692.9	26741.3	17470.9	14069.8
19732.7	22545.9	36401.5	6846.71
21226.8	25949.9	25772	14674.1
11308.2	14770.2	24680.2	13986.8
14900.5	39187.7	21772.8	12488.5
19171.5	29067.5	34460.8	8009.89
11837.4	16444.4	21120.6	7557.64
17909.7	34088.6	24690.1	21592.6
13229.1	21775.2	14042.3	8881.51
14903.7	20773.6	23858.2	6117.11
21143.7	19146.1	18252.3	10432.2
11679.2	13756.9	12734.8	15229.3
16634.2	32604.4	13038.6	13732.6
20453.8	32871.2	6678.9	10311.6
17696.1	51493.8	25257	12033.8
10725.9	18102.3	20197.2	9562.6
22411	36219.6	22600.6	10090.5
25880.7	24103.6	24435	11200.5
19147.8	28586	24171.6	6425.07
12374.3	12285.2	27983.6	6950.03
25427.5	21014.8	17654.4	12991.6
21573.4	47635.4	27850.9	16993.2
23049.6	28870.9	18000.6	12217.5
14228.7	20586.1	21560.4	6895.07
13171.5	30379.8	19541.2	9177.95
17822.4	31186	27733.2	14890.9
19209.6	34098.5	12215.6	12372
15693.4	30995.3	13066.5	11914.2
17826.8	29387.8	20224	11314.2
18295	32735.5	19612.5	9347.56
19679.9	32703.7	26618.7	9408.65
18472.2	27869.4	26784.4	8824.06
21327.6	16631.2	14313.7	8797.31
14989	22826.5	25857.5	6364.52
9174.52	17485.7	33564.8	10514
12837.6	21177.1	11926.1	14232.7
17771.9	24198.1	12182.8	7246.16
12281	27747.1	10555	12293.9
14706.1	27330.8	11368.9	11975.6
11073.2	19659	14705.3	8987.08
12949.5	37747.5	21921.5	9634.2
10166.9	43062.2	35815	9029.22
11257	30331.1	27976.9	11577.8
12399.4	23735.4	24689.7	13673.3
15819	29401	33498.2	9159.79
15341.9	37245.4	10987.4	12259.8
16326.9	22481.7	12165.3	30715.9
20211.6	26212.4	15360.6	11331
14495.1	30016.7	13029.8	13164.4
14292.3	38417.4	21390.3	9760.95
14069.4	29741.8	19985.9	13737.3
18385.9	41663.4	6658.5	17267
10167.3	28935.5	25299.6	10108.8
16958	37273.7	16212	13848
15391	35336.7	37072.7	17361.1
18722.4	50593.3	18782.8	21100.4
17670.5	38590.1	27367	12618.5
15356	21199.4	27409.3	14347.1
23780.8	27332.3	8584.17	11575.4
11005.1	30720.1	15632.1	14402.9
14493.7	47010.8	22372.5	23246.7
13920	28719.1	15449.3	12352.2
22652.1	44487.8	36784.5	7302.64
15357.5	39028.1	19493.9	7799.34
16055.9	47875.6	14961.3	12290
11472	50387	17361.9	13192.8
10280.7	25387.4	25478.2	16876
30196.2	48639.2	20245.7	10193.5
21380.9	29293.9	13728.6	9198.19
9452.34	20982.8	22606.8	5577.32
17797.5	27184.9	26655.2	5028
25305.5	38420.2	31030.2	7536.08
18745.5	28275	15089.1	7811.22
26706.4	21407.9	24023.6	8736.51
8496	48430.3	22741.9	7532.48
10629.4	20817	33514.8	10425.8
15452.5	43307.4	18714.4	23074.7
5623.32	31050.3	19144.8	4796.95
18489.3	35630.8	15120.1	14795.7
9881.56	32177.9	20101.7	5679.99
23829.8	49113.3	15134.8	16201.3
25617.6	48625.9	14995.3	18273.5
9175.67	29174.8	21784.5	19369.7
13940.9	26501	14928.1	15106.9
15213.8	29924.2	14584.5	11337.1
14509.1	38534.3	14689.9	7176.1
13326.4	39837.3	9733.29	11642
17086.3	23197.3	11071.8	6203.4
10664.5	27512.9	4786	13136.9
20953.1	24584.7	8718.45	10987.2
10877	42173.6	10262	9432.07
20671.2	31622	9915.42	19130.5
15504.5	26973.4	12061	13892.2
21444	27810.4	12822.8	9010.56
13643	23663.3	29599	7054.2
21304.2	30991.2	9542.26	11836.1
5968.08	16556.1	10078.3	13919.4
6428.96	26104.6	31425.4	7899.33
26511.2	47257.5	19195.9	9905.52
32903.3	40145.5	14863.3	10333.5
11766.6	21363.5	17361.9	5964.23
27437.3	17627.2	16671.7	16584.2
39020.6	27296.8	22300.4	17268.4
16359.9	28621	17445.8	11487.9
18223.6	42099.1	23801.8	6311.91
13468.7	33209.3	24548.2	12012.8
8784.38	29129.3	27329.6	6378.41
41161.7	32914.1	32164.4	11860.6
10899	16545.1	20776.7	6210.14
13553.3	29391.6	30992.9	20305.2
32740.6	28381.4	30492.7	12238.6
19098.8	27375.2	24452.2	8142.5
27777.1	44450.3	25724	13626.6
31743.6	27993.1	19704.3	11487.7
26794.6	24999.2	29426.8	6964.8
26724.4	32425.4	20357.9	6523.21
13507	48390.7	28183.8	12055.5
31427.6	18525.8	31331.2	9684.56
28430.5	19102.1	27775	6592.91
19464.8	25249.1	14868.2	7635.8
9924.88	27486.2	29350.3	7171.51
24158.5	34612.9	23541.8	8993.52
22251.2	30423.4	32392.6	10483.4
9179.19	23108	16906.6	8542.34
18731.1	20800	23443.5	9058.77
23478.3	30165.6	16737.8	11517.3
27142.1	27236.2	31703.8	13580.2
26852.8	26891.6	19424.2	9826.22
31185	18873.2	39460.2	17166.2
18957.3	12336.2	24592	11667.8
12850.1	20434.4	35656.6	11306.6
14838.8	31472.2	18369.6	15846.5
22493.7	29967.2	16775.7	9050.32
17872.6	15668.2	16002.4	9165.04
17944	25586.3	32160.7	6513.25
12263	21787	21264.7	7100.82
25830.3	20913	14339.2	25467.2
30074.4	41061.6	15147	12101.7
16129.6	37992.1	17733.9	15424.4
28790	29850.1	28693.8	14983.2
32801.9	34432.1	16824.5	15997.9
12166.9	25499.3	38950.1	7696.12
35317	25381	28017.8	11865
27713.2	20131.8	17986.5	13255.3
14140.5	29583.4	18935.2	7249
34707	31298	32540.9	11450
20194.1	25194.1	19133.6	12625.5
29335.8	39878.8	26989.1	15298.2
15360.4	18671.5	31355.9	16650.1
10071.8	39496.7	27872.1	13546.7
30898.1	31648.2	31008.8	6786.8
25938	18649.5	19496.8	9198.7
24207.7	29754.6	20533.4	13008.2
23080.6	23966.3	14101.4	9287.22
15992.9	27333.6	32719.2	8098.77
16481.5	25673.7	14180.1	8579.98
24816.2	28693.4	6189.59	12929.1
17184	16820.9	5671.33	7823.88
5937.62	23949.2	25182.3	12570.2
26964.2	32557.5	16002.5	7882.73
27614.4	34262.7	15355.8	13088.6
27985.8	23681.2	7876.19	13536
39313	21750.9	25749.8	6007.06
28099.8	17514.3	18218.7	18776.9
24645.7	20695.4	30306.1	7877.03
24607.4	16724.2	27327.5	27185.3
14252.6	15684.2	8053.18	24829.5
22447.3	18095.6	26896.7	23167
7080.8	13413.2	14691.6	25558.9
33234.2	18220.5	21909.1	27437.6
29956.9	33881.3	5321.7	22281.7
29570	23149.4	10164.4	23246.2
16986.9	14826.4	30278.4	27616.7
19757.1	23130.9	29669.8	14855.2
11510.6	34329.6	40782.3	12255.8
32911.4	24391.3	32665.4	11257.1
29098.6	12298.3	20780	13513.6
16327.7	24852.7	9302.75	13198.3
25097.5	20263.5	20094.3	19971.3
42744.4	20188	25306.4	18248.4
18518.6	21973.1	26462.6	23918.4
16307.4	32425	12848.5	23533.8
9657.56	15117.2	26329	20496.5
20702.2	37675	20131.4	14457.2
38119.9	20523.1	21143.2	21987.7
27801.3	30560	13739.9	27057.8
25599.6	26147.2	20918.3	30397.2
26771.3	22618.5	34243.5	16728.1
29643.5	36225.1	10519.2	21428
25763.9	28145.9	21921.5	7770.2
11359.2	30904.4	19058.2	26223.9
31122.6	23122.6	32823.6	32506.9
31587.1	26354.5	21448.2	29301.5
28780.6	31257.8	21760.9	18185.7
38807	32648.6	37092.8	14228.8
38149.3	11766.1	20925.5	18120.2
27763.2	13283.9	34769.9	30384.1
38503.1	21667.8	23458.9	17042.7
8905.93	33667.8	43365.8	19126.2
19309.4	26578.7	18194.7	29497.6
36822.8	17165.2	28196.3	30077
27909.7	14290.9	13674.1	10026.7
23960.9	13736.9	24582.9	11155.4
25850.6	25753.7	23005.4	22151.7
29355.5	18703.4	33602.1	25971.5
12940.5	26061.8	18986.8	17741.8
20892.7	40122.9	30642.5	24736.9
36117.1	16641.8	27782.2	21339.8
15274.8	26712.2	25521.2	33515.4
24107.4	10013.3	26664.3	15232.4
27772.3	25926.4	28818.3	42505
22836.5	20362.3	36475	26835.9
36860	38055.2	25639.1	28573.3
26007.4	16312.5	16892	17002.6
25391.3	22645.5	37634.1	16159.6
22909.3	21941.2	21429.2	18717.8
16018.2	24433.5	34033.7	24725.9
29393.9	24916.1	15338.2	29591.1
22797.3	28384.7	14923.6	14305.1
27131.2	23263.7	18987.5	21023.5
31620.4	38934.6	26632.3	11439.2
23844.6	35288.9	37095.5	13461.1
24090.6	47297.4	21433.2	8336.07
7416.31	33377.5	33339.1	32332.5
20271.2	32023.1	26603.3	18615.1
21609.6	12369.7	24419.1	11941.6
30173	35088.1	28565.6	7544.42
25310.5	44587.3	26282.8	22160
32043.2	28546.5	22559.7	32267.6
22220.1	30885.6	30350.2	10457.3
8548.86	33201.1	33069.9	23283.7
42085.8	34410.9	18743.1	9049.12
19037.5	34478.9	25406.9	16464.6
14019.4	27363.3	35156.1	21756.8
45616.4	32559.1	19700.9	7336.9
13224.4	17988.2	11473.6	20227.3
22496	41526.3	11094.3	17765.6
27880.2	30239.1	31517.9	25237
29449.8	18799.2	17718.3	19355.5
18566.7	24134.9	29971.5	21946.5
22426.2	34164	35532.8	24866.3
35969.3	35344.2	23967.6	22614.5
9694.4	28956.7	35089.9	11845.2
29746.2	34977.7	27950.7	26358.4
15879.6	30231	27100.4	16399
20842	21827.8	37595.1	22442.8
14531.6	43648.8	27359.5	21358.2
29405.1	26077.1	32425.7	25496.8
29199.8	30947.8	20778.2	17922.5
11698.6	28855.8	42010.1	17572
18757.5	15113.9	30236.9	34370.8
36875.3	47675.3	31085.7	33634.9
28885	19347.8	40270.9	16360.3
33653.5	37037.3	23276.8	8259.8
12392.3	22738.5	31945.5	16483.5
36925.9	26721	18553.5	16187.5
13360.5	29869.9	23645	13224.4
28097.1	20980.9	24400	5028.38
43524.1	25422.5	21702	16002.3
16589.5	35644.6	18510.3	12775.8
18254.3	26921.6	20545	9721.75
29147.5	21671.9	20319.3	11828.1
33826.2	44040.8	30312.9	7036.9
21280.5	21419.1	12065	13005.3
20894.6	15933.8	23932.7	13992.7
9453	38722.2	24405.6	20593.7
29802.4	12000.6	25256.2	20991
31288.2	15000.5	32273	22197.8
28210.6	33414	14194.8	15276.3
26095.7	26079	13377.6	26481.1
29762.5	22461.6	18233.4	15184.4
30400.6	37571.9	26693.8	11789.7
23856.4	29375.2	18213.7	11301
24602.5	24243.5	19953.9	17040.7
19162.9	37075.3	28408.4	17624.6
21602.3	37931.3	20537.3	11194.2
21978.1	41276.7	30498.5	50209.2
35418.5	24781.4	14805.2	16581.1
7254	38061.2	32251.8	16911.2
37256.3	29637.3	23637.2	19087.7
14465.2	9205.51	15371.8	4004.12
18356	28280.3	18567.3	26146.4
23044.5	26177.1	18040.2	27581.7
20306	30886.2	20387.1	30255.3
13803.2	22686.3	12833.4	14111
19841.4	25169	26442.9	17586.8
19890.5	14623.8	31726.8	29924.8
4269.64	17026.7	14259.8	20847.1
10008.1	30996.5	22948.1	12562.2
13332.9	31297.6	15233.6	25200.6
16043.4	29814	26114.6	40757.8
24617.6	28181	35387.9	53237.6
12275.5	34894.4	43519.8	23013
16606.1	16501.9	18999.6	10521.8
22013.3	23610.4	11867.9	8500.66
26275	21202.7	30429.8	34917.8
26645.7	17928.6	20003.1	31545.8
12296.6	22554.6	22312	12862.8
17794.8	35716.2	28833.5	11445.3
7033.47	24446.6	23299.5	29674.3
15931.8	31436.3	17065.1	14470.7
18152.7	20576	22730.9	24047.6
20874	28570.9	15120.8	17890.5
9572	21305	18572.2	19094.6
19122.7	32986.1	25477.7	26231.8
12610.5	30712.7	15931.1	13514.6
14198.4	31793.2	25387.4	14405
19137.9	29358.7	24123.9	24399
14068.2	31457	21891	26479.7
24901.1	23126.3	16952.1	4654.6
18915.6	18542	27744.4	24379.7
6926.69	26166.4	29170	18334.2
20869.7	30016.2	33557.7	13386.4
14634.8	24610.7	29720.8	15173.5
25241.4	8118.15	29007.7	13362.3
21393.5	22253.3	32882	28799.7
24369.7	9349.55	32012.1	12174.2
14741	17795.1	23953.3	13903.4
28676.5	17147.4	26433.7	24028.8
22587.5	24699.3	21444	25172.3
17130.9	27113.9	29501.8	12869.8
24166.3	21897.4	23999.3	13490.6
20720.7	5985.79	35361.9	13869.2
24832.9	27814.2	22641.6	14567
10621.7	27868.4	29077.2	18840.4
18362.8	5922.1	26665.8	9740.63
25957.1	19416.9	29992.4	22541.7
16037.2	43261.2	22669.2	32369.2
16244.9	24844.9	28316.9	23104.7
3608.38	37770.3	18821.2	14757.6
9435.24	8088.54	32806.5	26384.2
14711.1	30960.2	37389.2	24836.7
15691.4	25462.6	23511.4	28947.8
12803	27243.4	16893.3	17503.1
9194.86	26714.5	34886.1	8024.2
24816.4	9560.55	41276.1	14781.9
14130.4	23432.3	21022.9	30346.5
12440.8	25625.4	33417.3	18231.8
17215.5	11917.5	33884.7	29974.1
27209	31092.7	19519	21310.4
17597.2	40135.3	37232.6	23980.3
20412.6	26509.4	35002.7	14994.8
22205.3	35457.5	18655.2	18008.3
10229.1	26634.5	29949.4	25682
14315.1	45163.7	23579.8	14112.8
29212.9	29208.3	18409.5	14464.8
16702.3	25453.3	21816.3	21788.9
24258	30328.2	31425.9	8721
20690.6	39527.9	29245.6	17037.2
3770.86	35523.4	32269.8	28293.3
18859.2	31351.6	20418.9	22616.7
26763.7	18875.3	30775.5	11645.1
24107.8	36211.3	23110.7	16989.3
19672.8	32126.5	23491.4	11075
17526.1	24559	41648.8	27738.7
20345.2	25818.8	43806.1	19489.5
5025.37	32115.2	34108.1	28580.6
30031.7	30674.8	17545.2	11679.4
20600.5	36723.4	29763.3	32352
25843.3	36861.5	25457.5	26654.9
17061.4	19575.3	25889.5	24245.8
14138.5	13883.2	23734.3	14351.7
19240.2	17219.7	14683.8	11875.7
12803	25996	21608.9	13832.5
21904.6	30760.9	27741.5	13432.6
18968.2	32248.9	38547.5	15266.5
19169.4	16950	27351.9	24715.3
20040.8	20796.7	26855.6	20067.6
28028	33529.7	36043.3	18267.1
18919.7	20289.3	27989.4	22967.5
14728.6	34063.9	42505.3	22867.3
18725	11697.7	31134.9	12728
20955.5	30683.9	41130.7	23291.3
23126.1	26410.2	37146.8	18849.8
11612.3	39125.7	34125.7	19778.3
4933.88	25705.1	30391.2	24894.1
15378.3	46138.6	33317.1	20982
5946.34	19793.5	20454	20135.2
13421.5	28133.3	33810.2	8829.72
34652	38362.7	28905.3	22136.7
14579.9	44195	34552.5	23116.7
13989.1	36375.9	30032.4	13635
31667.1	39415.5	43234.2	23685.2
27470	42834.1	29022.8	5863.36
22851.8	26738.1	21096.5	21404.8
20033.1	38142.9	25593	9138.26
4784.2	23570.8	23218.3	12319.5
6766.88	21620.1	30717.2	14221.7
17179.5	29949	22494.8	11341.1
13994.6	39323.6	34799.6	11502.5
13953.6	35755.3	29187.8	8287.31
21236	36896.8	29223.9	19986
22316.4	45729.1	20174.6	28386.1
23365	27034.4	38345.5	11076.7
13647.7	25994.1	33761.1	22301.9
7916.73	22711.4	29786.2	16228.1
13626.3	33410.7	37911.9	24385.3
21236.9	37295.6	32253.1	22096.1
24896.4	14685.5	41449.9	27545.8
20606.6	28700.2	32234.8	23109.2
21445	30505.1	19079.9	11893.6
18234.5	31411.4	39026.7	33305.8
21577.6	40608.4	30749.5	28727.3
17775	37365.7	33837.5	26821.9
21502.4	27176.2	32554.9	25073.1
4426.24	34785.2	35891.7	7534
26928.2	8007.6	31591.2	12602.3
5365.47	13720.2	20168.2	32012.8
20150.7	28658.3	24962.7	27550.6
20873.3	29097.5	27253.7	13387.7
14877.6	43073.1	29857.9	13707.8
9124.93	40040.4	33198.7	10790.4
17665.8	37239.1	19573.5	29752.7
12516.8	30662.2	15222.5	19294.3
16803.8	38649.6	11846.8	17640.7
39201.6	33751.8	32415	28290.4
27416.5	13406.6	16311.8	11326.5
11324.5	31942.9	15450.1	6090.42
16469.2	32172.7	22315.9	25660.2
4650.91	27406.7	20040	8457.43
13637.4	36697.5	22997.5	27088.9
13597.7	39807.5	32386.2	23653
18016.1	29053.8	31348.3	11841.9
13954.5	33526.1	15914.5	14413.9
16552.7	24409	23015.8	24637.3
16732.1	22666.1	28354.9	25798.2
14323.5	20284.2	18924.7	29505.7
15378.2	24747.9	31528.3	13855.4
19220	36530	14558	13872.6
14973.6	9850.03	22050.1	26273.7
14451.9	28518.4	36545.4	16623.9
4119.62	25616.9	37179.9	30329.3
14398.4	29458	15806.4	7076.77
9748.65	34072	10151.3	14908.2
17537.8	34388.8	16382.6	5938.58
29727.7	24981.6	11488.5	22519.4
6556.96	36182.5	22057.4	27870.2
27919.4	28116.1	21230.4	7424.67
4286.33	19448.6	26874.6	19671.3
13359.2	24858.6	24163.7	25126.6
11600.6	11895.8	25426.7	7763.65
11033.1	32317.8	8690.4	11318.4
13318.5	30093	30122.3	10912.8
21305.4	32681.1	20274.1	23741.2
6538.32	36422.6	16087.7	24604.9
5779.75	38707.6	17899.1	15120.4
17930.4	17793	22278	22150.5
14691.9	36228.3	24691.1	28910.7
13909	30865.1	22117.3	28243.7
17592.9	34463.2	22838.1	10757.5
6307.21	28958.9	17490.8	25773.8
22709.5	34318.5	20503.5	13099.8
6180.86	29966.3	22275.9	4898.16
5955.27	28385.3	26733.3	17658.9
15129.2	31120.9	37780.7	26295
4377.81	41550.3	16001.9	18998.8
16126.9	22491	27119.6	21321.7
26987.4	32633.8	29051.5	13116.7
26834.1	58288.5	23263.6	15181.8
19993.2	21323	25804.8	28875
17099.6	38448.4	25018.8	11168.7
11985.5	26003.7	16239.2	28498.4
13675.9	32069	18172.7	15471.6
12475.4	35127.7	20065.3	15484.2
21426.4	52885.6	14371.8	13951.3
16461	23559.8	28959.6	26940.3
13978.4	19408.4	11454.1	16001
19833	33125.8	22458.2	28127.6
25429.6	25496.2	19687.6	26164.7
20188.8	17108.2	22670.5	31621
16069.1	30826.6	18447.3	29827.4
8616.04	27294.5	19525.4	27126.6
17851.5	20866.2	34642.6	25329.5
19211.7	31641.9	34210.1	17909.6
8274	39731.4	22374.6	23970.4
22323.1	25410.5	10798.2	23920.3
6768.98	26577.7	10846.2	16340.9
20357.5	36388.2	20302.6	26240.6
17014.4	16579.6	12249.9	9419.08
17645.7	31402.1	36467.7	31207.8
27179.2	33428.7	24561.6	7961.4
31843.5	32547.5	32141	29638
10466.4	31331.5	22758	31167.2
23930.3	27276.7	37028.2	28854
11378.5	26773	26395.4	24697.7
11881.7	31343.8	11956	34705.6
29554	30966.1	24280	23557.2
6710	34438.7	28679.5	28476.2
30460.5	40935.3	20464.2	18157.7
28957.5	28566.1	30287.3	22144
21103.3	40794.7	20715.1	9671.3
23026.5	47354.1	15209.4	24582.9
24577.7	36726.8	7142.54	21251.7
21589.6	24575.3	24911.3	23897.6
21626.7	31487.7	22430.2	13586.5
24499.9	13490.5	11924.2	14194.9
19554.9	24209.8	23302.6	25000.5
19133	14150.2	30661	25232.5
14343.2	35852.5	15885	25634.8
23992.2	11353.1	24957.1	20310.6
24632.4	31974	15426.8	15181
18128.6	13217.8	23941.5	21689.7
27528.1	14317.6	16582.2	12393.2
18351.3	12765.8	24953	27102.5
12812.8	6394.31	15492.6	28343.2
23738.9	26766.9	20800.5	24448.3
15241.3	12104.8	18156.3	23145.9
13790.9	22505.4	25100.6	17984.4
8941.58	14327.3	23112.5	29320.9
19203.8	42328.7	21688	16560.1
16687.7	11637.9	30137.5	25545.2
6947.79	24920.5	9415	14273
15411.8	41678.3	36104.3	15483.9
12377.8	24603.7	33946.9	17715.3
31404.8	8042.05	37630.3	29105.7
11767.2	43221.5	22320	25748.3
18860.7	52147	15927.2	24205.5
9681.5	52514.7	26270.7	13802.8
17941	10687.7	18264.3	21178.7
4286.71	27017.3	29019.3	32594.4
26139.1	21444.3	33462.2	21526.7
13294.7	12019.2	26653.1	22574.4
27900.7	24386.5	23830.1	25545.9
28176.6	32653.9	24415.5	33565.3
23105	34551.9	24671	12132.3
21147.8	29064.3	22850.2	17319
10454.6	14747.3	35951.4	8887.27
14913	20387.2	31065.2	18798
22076.5	26155.7	7350.59	19566.7
20011.6	40907.3	26136.5	17592.1
17744.8	40685.2	33929	18873.8
16354.3	29772.6	33506.2	16469
13371.3	35219	31907.7	20488.3
23340.3	31062.2	18419	17992
12840.2	16977.7	33900.9	16954.6
12589.9	21179.9	13923.9	24906.1
16450.2	37974.4	14186.8	15889.2
20320.7	43698.4	16980.3	9297.2
21250.8	33441.4	14413.3	16193.5
5575.93	31036.9	32676.2	14236.5
18897.4	14866.2	19802.8	17867.9
29206.8	28236.8	29535.2	24237.5
15816.1	36553.1	26079.3	9332.89
19919.6	33388.6	34891.6	15408
26149.9	19550.2	12375.5	6796.2
17825.9	20911.2	30473.9	18140.6
19404.1	27205.9	14475.6	16496.2
16958.7	45843.9	28337.1	5393.62
16416.2	28915.8	29342.7	27140.4
19596.1	28390.1	13264.7	10139
16024	19529.7	20802.7	29747.2
11125.5	28160	18154	14123.4
27227.4	31660	12701.6	30521.3
28327.5	23161.7	23054.2	14523.7
9269.6	21284	23406.3	33535.6
23450.3	47037.9	27526.5	20052
25683.4	31434.2	29404.3	24519.1
19687.8	22613.2	12575.9	21231.8
16368.9	28785.7	13381.9	5132.75
15958	22016.4	13739.5	15998.8
17864.9	25290.3	15149	20846.9
13743.7	34047.5	23925	22237
6865.38	34575	8540.93	19729.8
15610.7	36132.8	3697	19979.3
11749.3	12916.7	34026.3	19049.5
13479.9	26872.4	3283.6	27085.6
28023.2	37450.6	15914.4	5261
27125.6	43114.4	15352.9	22273.8
26247.5	40512.9	31199.1	34419.8
6915.7	20276.6	18760.3	25821.3
10805.8	42678.2	15281.2	32449.1
33366.1	30452.9	19810.4	15701
31378.2	35345.2	4357.27	25280.6
19346.5	20871.9	15377	12427.5
28464.5	34915.6	14697.9	15288.6
28813.2	46169.6	18273.6	20286.5
8445.07	25440.5	21040.9	14772.5
22078.8	37928.4	17381.2	12057.1
19292.8	38009.4	17203.3	17493.8
10576.9	39536.5	22273	6053.75
10362.2	29597.1	13628.4	13197.4
4998.59	51695.4	17639.5	19742.7
12079.3	30726	9910.91	5484.2
13806.3	36165.8	25818.6	13196.3
13843.7	27160.7	9688.73	13540.7
15061.4	31264.3	10544.9	16243.5
16116.6	26110.9	9230.2	34044.5
15894.9	11562.1	14019.6	6434.79
18185.5	35506.4	13072.9	9822.6
17307.6	48087.1	29539.7	26833.8
8312.3	36797.2	21995.6	22420.2
10828.5	34078.5	8833.81	24745.2
9729.21	30843.2	27652.6	38327
17658.3	31930.6	18217.5	18965
14769	43283.6	7810.9	38262.4
14415.5	23313.7	21329.9	17665
20904.5	39087.4	25504.6	15336.3
16154.2	52047.9	18258.7	22745.8
5583.29	28790.9	13733	22741.2
27440.2	27020.4	17528.5	27239.7
17316.1	23792.7	11950.1	16316.8
15931.5	32016.3	10962.9	11583.9
[truncated: 6,551 more rows]

## Sheet: Fig. 4
Fig. 4C
Babe	Babe TMX	Wt	WT- TMX	KI	KI TMX
3.125	9.09091	2.94118	10.8108	4	3.0303
3.50877	7.69231	6.66667	9.09091	6.06061	21.4286
4.22535	14.2857	4.08163	2.94118	0	0
0.917431	7.69231	3.50877	3.0303	2.22222	11.1111
1.89873	14.2857	3.0303	4.54545	3.0303	0
3.09278	10		0	2.63158	10
2.5641	5.88235		7.14286	15.3846	2.85714
3.27869	11.7647		2.32558	3.125	0
5	27.7778		7.14286	11.5385	4
	5.26316		5.88235	5.26316	5.88235
	12.1212			6.25	7.69231
	19.2308			22.2222	0
					12.1212
					10.7143
Fig. 4D
Babe	Babe TMX	Wt	WT- TMX	KI	KI TMX
1	1	4	0	1	3
0	2	0	0	5	5
0	8	1	0	2	0
0	9	0	0	6	1
0	1	0	7	3	1
1	1	1	1	1	2
0	2	1	1	0	0
2	2	0	1	0	1
0	4	2	6	0	2
0	3	0	0	2	0
1	4		1	2	1
0	2		1	1	3
4	4		0	1	0
0	2		0	1	1
0	1		1	2	1
	13			2	1
0	3			4	3
2	7			3	5
0	12			1	0
0	2			0
	18			0
Fig 4E-G
Babe	WT	R117C
18370.4	18639.4	17703.6
18879	20225.4	18561
20234.8	20678.6	19194.7
20510.1	20933.4	19785
20881.4	21765.1	19926
21307.5	21868.9	19929.9
22006.6	21937.1	20365.8
22247.6	22296.8	20631.6
22326.7	22546.6	20775.1
22357.8	22738.2	20828.8
22774.7	22886.9	20876.3
22913.2	22913.2	21047
23290.1	23599.6	21531.2
23292.8	25070.9	21821.3
23413	25640.5	22224.4
23814.5	26017.4	22295.7
24052.9	26103.8	22312.6
24059	26140.4	22414.9
24109.4	26774.7	22746.5
24191.2	27040.6	22751.2
24345.8	27343.4	22760.1
24432.1	27392.6	23137.9
24446.2	27498.7	23271.6
24786.8	27836.5	23653.5
24875.1	28544.4	23716.2
25016.2	28648.5	23868.1
25101.6	28751.8	23879.4
25202.3	28802.9	24150.8
25380.1	28930.4	24170
25407.9	29602.5	24226.6
25488.6	30374	24276.2
25494.1	30501.5	24473.8
25696.6	31116.2	24514.9
25763.3	31467.2	24631.5
25785.8	32214.8	24913.4
25795.2	32455.5	25436.3
25876.2	32466.7	25525
26110.5	32724.8	25541.6
26161.4	33300.5	25711.3
26385.5	33309.6	25765.2
26390	34305.3	26109.4
26629.2	35650.4	26189.6
26653.3	35694.3	26285.9
26697.9	36134.6	26428.5
26768.7	36358.9	26553.3
26782.8	36821.6	27149.1
26893.8	36931.6	27367.3
26894.4	37018.2	27372.6
26911.3	37454.4	27599
26929.4	37984.3	27624.8
26971.5	38306	27793.5
27177.2	38373	27801.8
27218.8	38508.7	27845.6
27252.8	38537.3	28253.7
27257.3	38782.9	28347.3
27334.3	39035.4	28366
27495.1	39203.6	28464.1
27528.5	39833.3	28842.9
27566.9	40041.1	28878.7
27746.7	40121.9	29013.8
27752.8	40790	29126.7
27783.7	41322.1	29264.1
27845.2	41458.1	29367.5
27878.1	42143.4	29414.7
28140.2	42423.3	29765.8
28218.1	42590	30098
28222.7	42861.2	30139
28307.6	43093.2	30207.6
28341.3	43125.2	30381.7
28439.5	43364	30390.1
28474	43695	30468
28627.3	43748	30770.9
28862	43924.8	30823.2
28899.1	44007.3	30885.9
28994.3	44248.2	30968.4
29199.6	44353.8	31316.3
29332.2	44526.3	31324.5
29383.4	44733.1	31526.8
29457.9	45063.2	32202.8
29578.9	45194.1	32309
29579	45477.1	32348.9
29691.9	45989.3	32397.4
29715	46465.3	32492.4
29738.7	48334.4	32827.1
29753.3	48886.5	33087.3
29851.2	48973.6	33145.4
30196	49246.2	33217.3
30266.9	52106.5	33227.6
30384.3	53183.5	33391.7
30422.6	53809.7	34299.1
30481.1	23620.8	34594.4
30493.7	23799.6	34611.3
30527	24702	34637.8
30661.3	25036	34769.1
30697.5	25318.5	35093.7
30743.6	25893.5	35381.4
30761	26133.8	35800.5
30776	27021.3	35808.5
30843.6	27334.4	35939
30941.2	27348.4	36068.6
31000.5	27522.1	36233.7
31052	27640.5	36455.2
31071.4	28031.7	37981.6
31102.7	28130.6	38190.2
31142.3	29320.8	38276
31213	29345.2	38326.1
31255.3	29581.8	38329.1
31302.5	29859.3	38615.2
31327	29991.7	39548.4
31399.1	30701.6	39607.2
31461.6	30717.2	39975.4
31503.5	31227.4	40133
31580.4	31231.2	40164.2
31588.4	31389.9	40182.9
31592.8	31465.1	40422.5
31789.2	31499.4	40536.6
31823.2	31635	40657.3
31912.7	31827	41028.7
31922.5	31945.5	41074.9
31923.5	32084.3	41121.6
31929	32214.6	41738.4
31981.9	32237.3	42069
32017.4	33327.7	42116
32043	33497.7	42171.7
32124.1	33538.1	42828.2
32291.8	33625.3	44311
32424.3	33640.6	44333.7
32513.4	33688.6	44495.3
32561.1	33702.5	45129.4
32574.3	33747.4	45554.3
32590.4	33880.7	49713.9
32734.3	33899.8	50591.7
32767.5	34278.1	51255.2
32799.8	34332.1	53015.2
32811.8	34421.2	25330.2
32846.5	34431.1	25413
32858.4	34572.9	26898
32860.6	34617.9	27211.7
32880.8	34954.1	29306.8
32885.5	35323.6	30002.9
32896.4	35470.4	30037.7
32966.5	35615.6	30243
33081.8	35637.4	31238.7
33094.4	35977.3	31283.6
33121.4	36201.6	31966.7
33134.1	36275.7	32030.1
33134.2	36320.6	32142
33137.1	36605.1	32405.7
33192.8	36639.5	33884
33315.1	36725.5	34223.6
33316.2	36951.7	34473.7
33343.4	37695	35202.8
33346.1	37695.6	36024.4
33375.7	37736.4	36442.6
33529	37771.5	36958.1
33535.3	37844.8	37117.5
33546.8	38234.9	37451.8
33780.3	38550.8	37523.7
33798.2	38680	37671.7
34017.1	39008.7	37762.4
34053.3	39041.9	37798.2
34106	39090.3	37829.1
34113.2	39099.1	37920.5
34287	39173	39072.7
34309.4	39509.8	39091.1
34451.4	39595	39114.5
34462.7	39910	39613.6
34466.1	39988.8	39662.1
34499.4	40034.2	42053
34569.7	40105.3	42516.2
34626.6	40204.3	42971.4
34631.9	40275.7	43126.3
34636.2	40339.4	43534.1
34719.8	40523.9	43846.6
34741.1	40549.7	44137.9
34754.5	40780.4	44373.4
34780.6	40826.9	44477.8
34790.7	41142	44865.9
34793.6	41414.9	45044.7
34809.3	41523.3	45101.6
34816.1	41538.7	45153
34844.2	41570.8	45453.8
34874.7	41655	45924.5
34936.4	41754.2	46132.3
35056.3	41846.8	46221.1
35084	41872.6	46299
35148	41896.1	46558.9
35204.9	41921.8	46837.4
35273	42112.5	46953.9
35306.9	42148.2	47739.9
35316.5	42174.5	48465.7
35389	42203.4	48690
35405.3	42255.8	49177.7
35459.4	42534.1	50060.9
35561.2	42642.8	50785.9
35572.8	42695.4	52566.2
35677.8	42825.9	53361.2
35740.1	43108	53497.3
35817.1	43121.2	53841.8
35961.9	43231.8	54080.1
36028.9	43701	54274.3
36211.3	44186	55807.3
36265.8	44313.2	20863.2
36374.3	44352.6	21139.6
36386	44382.6	21211.4
36414.9	44704.3	21286
36556.8	44707.5	21909.2
36583.3	44869.5	22217.9
36619.6	45019.2	22420.4
36645.5	45092.9	22531.2
36661.1	45208.5	23346.3
36765.8	45257.9	23447.6
36837.4	45259.5	23451.6
36865.8	45350.9	23553.2
36924.3	45367.8	23581.4
36960.7	45474.4	23679.2
37025.6	45545	24106.7
37098.8	45616.6	24290.5
37113.2	45639.8	24679.8
37160.2	45718.4	24766.5
37169.2	45819.5	24966.8
37228	46024.5	25040.4
37246.1	46056.7	25116.6
37325.9	46185.1	25175.2
37351.4	46409	25240.4
37367.5	46731.9	25426.4
37384.3	46742.2	25632.5
37431.5	46843.5	25666.4
37515.8	46919.7	25678.9
37785.1	47024.5	25710.2
37898.7	47063.8	25951.3
37906.6	47071.7	26262.6
37917.7	47195.4	26545.6
37934.9	47252.8	26865.6
38301.7	47392.8	26875.8
38338.2	47396.5	26951.2
38528.9	47496.5	27067.7
38745.6	47584.4	27145.3
38871.5	48126.7	27145.4
38876.5	48182.7	27253.5
38924.6	48274.4	27262.6
39043	48294.3	27640.8
39116.8	48455.7	27750
39279.4	48778.3	27823.9
39346	48845.4	27845.6
39351.6	49007.5	28154.7
39459	49257.3	28367.8
39496.8	49288.4	28371.5
39556.2	49292.4	28469
39626.8	49297.7	28515.3
39668.8	50007.6	29013.1
39683.9	50166.9	29021.7
39743.3	50259.3	29075.6
39799.5	50425.8	29098.7
39959.1	50817.1	29109.6
40191.7	51033.4	29217.7
40228.3	51103.4	29350.3
40303	51333.1	29364.7
40724.6	51608.9	29372.5
40871.2	52468.8	29400.6
41073.8	52515.8	29508.9
41226.6	52669	29758.8
41226.9	52935	29812
41560.9	53252.7	29903
41766.5	53389.1	30085
41885	54077.6	30093
41967.4	54294.2	30287
41993.8	55924.7	30295.6
42053.2	56012	30360
42400.4	20610.8	30412
42490	21136.5	30537
42571.7	21327	30681.2
42572.6	21338.4	31392.1
42580.2	21716.6	31641.9
42591.1	21941.5	31646.1
42591.9	22065.7	31778.2
42605.8	22072.1	31826.4
42606.7	22095.5	31919.2
42921.5	22218.3	31919.9
42986.9	22258.4	31968.8
43113.6	22259	32069.8
43188.4	22496.1	32255.9
43297.4	23037.4	32265.8
43349.1	23078.5	32307.3
43382.9	23139.2	32373.7
43459.2	23816.7	32456.5
43471.3	24329	32469.9
43620.4	24600.3	32656.8
44144.8	24978.7	32697.7
44272.6	25148.5	32710.7
44290.8	25343.4	32770.6
44453.7	25458.5	32916.3
44669.2	25694.5	32973.2
44738.5	26348	32984.8
45085.8	26369.9	33022.5
45228.6	26445.5	33105.6
45230.3	27168.2	33231.2
45303	27384.1	33287.4
45312.5	27494	33518.4
45673.2	28638.6	33770.6
45722.9	28753.4	33802.1
45874.1	28972.7	33873
46002.8	29083	34008.4
46409.7	29094.3	34168.1
46533.7	29310.3	34198.8
46584.3	30661.9	34230.2
47134.3	31064.3	34237.2
47293.2	31571	34290.8
47511.4	31623.2	34311
47743.7	31940.2	34316.8
47885.3	32296.9	34319.9
48310.4	32583	34525.1
48463.6	33118.3	34543.6
48493.9	33137.8	34709.3
48708.5	33445.4	34880
49256	33510.6	34904.1
49674.2	33785.1	35071.9
50143.8	33918.3	35331.6
50268.2	33919.8	35453.4
51456.4	34224.2	35602.7
51711.4	34567.5	35619.5
51855.1	35537.5	35714.7
55123.1	35580.3	35757
21234.2	35701.5	35774.8
21797.2	36245.8	35874.5
21802.6	36362.2	35944.1
22110.2	36477.9	36272.3
23408.9	36733.5	36546.1
23682.6	36806.2	36645.8
23705.3	37052.7	36709.5
23810.8	37447.8	36767.1
23889.1	37570.2	36838.4
23934.2	38036.5	36864.2
24516.8	38675.7	36985.8
24717.5	39819.7	37275.6
24762.1	40050.6	37281
25408.1	40368.5	37402.7
25485.5	40921.8	37441.3
25519.3	42428.6	37533.3
25575.3	43067.9	37721.1
25911.8	43504.9	37744.2
25946.2	43779.8	37809.8
26051	44219.2	37910.4
26239.2	44342.2	38047.4
26341.3	45101.8	38079.1
26541.6	45105	38194.8
26672.9	45677	38264.4
26796.8	45995.1	38619
26830.6	47259.1	39069.7
26882.4	48047.8	39074.5
26959.9	48201.8	39247
27085.8	48952.8	39251.1
27129.5	50212.7	39391.8
27539	50648.4	39575.7
27862.9	25947	39652.5
27891.2	26435.8	39670.9
27981.1	27711.2	39793.6
28292.4	28648.2	39956.8
28344.7	29585.2	40197.5
28577.8	29645.1	40337.2
28871.9	29829.8	40420
29023.5	29996.9	41077
29080.7	30773.8	41172
29192.2	31099.7	41343.6
29425.2	31338.4	41711.5
29719.3	31358	41829.9
29891.1	31753.3	42035.4
29914.6	31871.7	42048.9
29921.8	31930.5	42161.1
30025.6	32984.2	42236.1
30059.8	33124	42282
30151.5	33217.7	42339.7
30251.8	33726	42427.4
30268.2	33761.9	42493.7
30378.3	33805.9	42545.8
30624.7	34195.9	42546.7
30632	34217.6	42915.9
30786.8	34280.8	43168.1
30871	34390.3	43448.1
30938.9	34525.7	43522.9
30944.5	34542.3	43694.8
30954	34634	43731.3
30957.8	34732	43895.2
30965	35078.7	44027.7
30977.8	35189.4	44336.8
31006.5	35384.9	44560.2
31119.7	35409.4	44724
31149.7	35768.3	44756.1
31152.7	35824.9	44903.4
31254.3	35863.8	45262.1
31271.8	35938.8	45403.6
31314	35957.8	45688.9
31348.4	36080.1	46279.8
31396.8	36500.7	46648.9
31453.1	37006.6	46806.5
31479.2	37053.2	46858.7
31498.5	37116.9	47105.5
31543.9	37175.3	47675
31561.4	37268.9	47813.3
31570.1	37637.3	48137.3
31776.3	37638.1	48174.5
31784.2	37689.9	48794.5
31869.9	38712.6	50041.9
31880.1	38833.9	50364.5
31881.7	38937.4	51808.8
31989.2	39053.3	51950.6
32060.5	39504.3	53196.9
32068.7	39758.7	54218.5
32130.6	39915.8	18349.1
32134.7	40174.7	19921.4
32145	40221	20262.1
32183.4	40424.7	20653.1
32244.9	41070.2	21620.8
32479.7	41724.8	22032.9
32526.1	41863.4	22077.9
32548.9	42526.5	22084.3
32599	42869	22272.3
32632.4	42937.5	22401
32702.9	43038.8	22473.2
32845.8	43151.4	22607.6
32855	43293.2	22769.3
32952.4	43864	22870.1
32962.8	44265.8	22904.2
32994	44590.3	22918.6
33142.5	44861.5	22953
33222.5	45014.1	23364.6
33351.9	45227.8	23380.9
33359.1	45262.4	23647.4
33378.8	45580.8	23745.2
33416.1	45599.6	23862.6
33444.6	45675.5	24141.3
33464.5	45838.4	24206.6
33577.3	45844.4	24786.7
33614.3	45925.2	25086.7
33740.2	45950.4	25250
33740.3	46395.4	25520.2
33752	46622.9	25520.4
33869.8	46902.5	25527.5
33967.9	47005.7	25821.5
33987.5	47042.5	25999.8
34103.6	47188.7	26455
34111.8	47335.6	26626.4
34126.7	47808.6	27013.5
34137.6	48177.2	27090.9
34153.8	48448.2	27144.8
34234	48774.7	27259.3
34273.2	48863.5	27509.8
34318.2	48961.6	27639.1
34353.3	49954.8	27641.5
34382	50324.8	27869.8
34402	50664.9	27989.7
34406.6	50706.9	28138.8
34551.3	51086.4	28194.9
34567.3	51405.6	28400.7
34668.2	51476.1	28665.7
34708.3	51599.3	28810.4
34780.2	51713.6	29131.3
34865.2	52121	29273.2
34879	52932.6	29360.6
34968.3	53210.6	29391.8
34986.6	53315.3	29547.3
35007	53448.9	29688.1
35014.3	53449.8	29714
35033	54243.6	29719.4
35086.9	54709	29843.6
35161.8	56301.2	30120.8
35238.9	56765.6	30214.3
35266.8	15611.4	30360.3
35367.4	15802	30402.9
35373.9	16489	30433.9
35437.3	16766.4	30565
35485.3	16813.2	30565.1
35538	18994.9	30964.5
35577.6	19082.8	31184.5
35603.5	19874.4	31216
35623.5	20175.6	31234.7
35691.7	20259.3	31387.8
35770.7	20469.8	31391.2
35890.8	21347.4	31395.5
35975.6	21454	31488.6
36148.4	21541.4	31590.9
36165.2	21831.2	31628.5
36281.1	21974.8	31632.2
36288.8	23420.4	31653.7
36290.5	23661.3	31785.9
36516.6	23768.3	31820.4
36535.5	23930.3	31890.1
36579	24719.3	32182.2
36625.9	24805.7	32232.2
36632.7	24962	32258.7
36652.6	25779	32279.7
36696.9	25882	32293.6
36820.6	26038.2	32307.4
36845	26475.4	32392.5
36856.7	26499.9	32601.4
36874	26638	32687.5
36902.9	27005.1	32843.8
36907.9	27054.7	32982.3
36953.2	27159.3	32986.9
37114.1	27174.2	33063.6
37142.1	27186.6	33071.3
37142.8	27449.5	33126.8
37239.2	27936.5	33289.4
37252.9	28363.8	33396.1
37371.8	28418.1	33444.8
37377.3	28597.5	33542.8
37424.5	28762.5	33576.5
37464	28786.8	33815.2
37495.8	28920.1	33836.4
37502.3	29289.4	33948.5
37522.3	29349.5	33951
37525.9	29640.7	34142.3
37561.8	30099.3	34357.4
37573.5	30133.9	34570.4
37798	30676.3	34574.7
37808.5	30724	34695.3
37907.5	30794.7	34696.8
38065.5	30817.8	34721.7
38267.6	30827.5	34836.1
38391	31243.9	35312.8
38461.9	31317.1	35751.5
38512.1	32192	35769
38534.8	32277.7	35806.5
38579.6	32473.4	35821.7
38617	33174.2	35865.8
38661.8	33207.8	35959.6
38677.5	33237.4	35988.6
38688.6	33714.3	36143.6
38728.1	33715.6	36167.2
38840.3	33828.9	36437.8
38847.2	33830.3	36454
38872.8	33846.7	36478.8
39033.5	33851	36732.7
39037	34001	37069.9
39072.2	34057.7	37387.1
39076.6	34184.9	37673.4
39224.9	34242.7	37878.4
39242.7	34654.3	38273.9
39295.6	35759.2	38291.1
39401.9	36741.4	38528.4
39419.2	37024.1	38773.6
39428.5	37098.4	38968.6
39434.9	38318	39030.5
39566.3	38525.9	39040.6
39711.7	39755.6	39543.5
39715.9	39916.8	39760.3
39726.2	40456.2	39878.4
39770.4	40621.7	39972.1
39791.1	40678.2	40059.1
39863.9	40743.6	40709.8
39909.8	41519.8	40795
39917.5	41958.5	40897.9
39926.8	42403.5	40978
39945.3	42834.5	41284.4
39994.9	43274.9	41581.2
40017.9	43560.6	41622.3
40179.6	43720.9	41769.1
40257	43763.7	41827.4
40263.9	44113.3	41843.7
40338.9	44357.8	41883.4
40339.9	44482.1	42064.7
40490.1	47553.6	42085.2
40530	47862.8	42277.2
40659.9	16981.2	42434.4
40670.8	17413.4	43092.5
40728	17442.2	43116.5
40801.2	17635.1	43185.3
40830.2	18196.4	43810.9
40947.8	18219.8	43999.1
40999.3	18296.9	44713.3
41177.2	18610.9	44920.2
41182.2	18779.2	45057.8
41198.6	19156.7	45085.6
41227.4	19166.2	46190.3
41288.4	19312.2	46427.7
41359.8	19346.3	46435
41432.8	19599.5	46515.9
41440.3	20872.3	47440.5
41535.9	21144.6	47689.9
41587.3	21343	50252.4
41619.3	21353.4	51135.3
41664.8	21364.1	51305
41688.6	21376.9	51733.3
41715.4	21495.5	52274
41766	21504	17905
41785.8	21701.8	20283.4
41966.1	21942.6	20307.9
42123.1	22189.7	20985.2
42223.6	22740	21207.5
42436.6	22757.2	21509.6
42449.6	23064.9	21515.6
42496.2	23103	21676.9
42776.2	23105.8	21836.3
42834.8	23174	21901.2
42853.7	23621.8	21922.2
42908.6	24138.2	22070
43075.4	24269.7	22145.2
43137.4	24274.9	22294.6
43240.1	24415.1	22551.3
43246	24458.5	22583.5
43289.6	24539	22642.2
43292.3	24598.3	22916.5
43361.8	24731.9	23134.2
43523.8	24916.4	23195.2
43549.3	25313.7	23237
44384.9	25443.6	23240
44586.4	25443.8	23347.4
44606.9	25522.4	23349
44708.5	25573.6	23384.8
44737.5	25747.3	23434.2
44822.9	25898.1	23551.7
44836.1	25981.9	23565.9
45000.4	26019	23944.7
45130.4	26031.3	23996.4
45301.4	26514.1	24148.2
45364.6	26689.1	24196.8
45431.5	26820.2	24204.6
45620.7	26859	24294.8
45637.3	27290	24321.8
45724.1	27692.8	24337.2
45793.8	27888.5	24454.3
45875.4	28527.4	24477.2
45989.5	28847.6	24626
46032.6	29022.4	24626.1
46098	29260.1	24900.4
46136.9	29347.8	24974.2
46220.6	29430.6	24980.3
46235.1	29850.1	24994.2
46247.7	30062.5	25018.3
46251.3	30096.9	25237.2
46279.4	30198.7	25358.7
46426	30336.2	25362.9
46459.1	30565.6	25630.5
46628.7	30572.3	25664.7
46761.6	30771.4	25720.2
46895.1	30826.7	25742.8
46923.9	30904	25822.7
47094.4	31034.2	25828.5
47101.9	31066.8	25958.7
47306.8	31112.3	26129.7
47364.6	31145.9	26130.2
47396.2	31542.2	26681.5
47525.4	31556.5	26693.5
47538.3	31723.1	26841.7
47678.8	31725.9	26854.5
47697.2	31884.4	26933.5
47897.2	32026.4	26949.4
48300.4	32056.2	27021.4
48326.8	32304.7	27035.8
48482.7	32712.2	27131.9
48720.3	32792.4	27142.2
48763.4	32857.9	27227.7
48810.6	33043.1	27351.6
48842	33237	27381
48893.9	33265.7	27514.9
49353.4	33296.1	27557.2
49375.3	33364.2	27562
49567.1	33418.3	27639.3
49614.8	33495.6	27662
49884.1	33603.6	27795.1
49964.7	33619.8	27799.2
49972.2	33623.4	27968
50166.7	33657.8	28009.3
50642.9	33865.2	28015.9
51412.3	34649.2	28082.2
51752.8	34883.2	28131.1
51771.2	35005.7	28131.7
52156.3	35148.1	28167
52198.3	35440.7	28193.3
52529.8	35441.5	28279.2
52936.5	36139.3	28403.2
53220.1	36427.7	28404.3
54270.3	36703.2	28453.7
55403.8	36815.2	28561.5
55888.7	37074.3	28571.1
18843.2	37174.4	28630.7
19070.2	37224.8	28689.4
19570.6	37278	28748.3
20053.6	37754.8	28868.5
21092.6	38387.8	28995
21509.8	38472.9	28999.5
21708.8	38996.3	29032.8
21862.6	39298.6	29034.4
22276.3	39338.2	29066.5
22694.8	40092.1	29076.8
22875.9	40754.3	29085.7
23093	41105.5	29129.3
23098.1	41176.7	29175.3
23252.5	41231	29177.7
23266.8	41596.5	29485.6
23316	41687.7	29653.5
23356.3	41691.9	29774.3
23360.4	41770.2	29790.3
23512.4	41775.2	29797
23548.8	41846.1	29845.9
23560.5	42364.2	29968.7
23594.6	43625.6	29985.2
23627.5	43676.9	29990
24430.6	43974.6	30001
24495.5	45030.8	30036.5
24550	45272	30075.8
24610.6	45915.1	30234.5
24626.8	46813.4	30356.9
25242	49071.2	30377.2
25301.8	49496.5	30426.5
25311.9	23258.4	30435.5
25380.7	23738.2	30471.5
25421.8	23882.8	30595.5
25493.9	23956.8	30598.8
25633.5	23992.9	30629.6
25701.6	24106.6	30637.2
25789.8	24294.4	30782.5
25842.2	24377.9	30885.1
25948.5	24553.9	31079
26100.1	24640.2	31112
26227.1	25215.7	31156.8
26363.7	25593.8	31202.8
26755.2	25731	31309.6
26881.2	26013.6	31426.4
26979	26673.6	31490
27036.2	26726.2	31527.6
27042.6	27006.7	31543.5
27087.3	27018.7	31579.7
27089.3	27298.3	31628
27154.3	27470	31643.6
27298.4	27475.8	31742.3
27539.3	27613.8	31782.5
27635.1	27710.3	31789.3
27960.7	27730.2	31807.9
28001.8	27946.9	31883.8
28068.8	28170.8	31921.2
28282.9	28362.8	31981.4
28332.6	28690.7	31995.8
28458.1	28727.1	32003.2
28628.5	29147	32074.9
28768.8	29373.2	32228.7
28851.5	29429.3	32248.5
28882.7	29801.5	32280.9
28893.9	29937.7	32360.5
28897.6	30302.1	32498.2
28959.7	30311.5	32514.2
28966.5	30768.1	32533.4
28970.4	30873.7	32779
28986.7	30906.8	32796.2
29160.2	31108.9	32830.8
29358.9	31344.7	32987.2
29384.6	31731	33053.2
29730	32002.7	33130.5
29754.4	32019.6	33236
29923.8	32285.5	33250.2
29932	32486.9	33326.1
29932.4	32532	33397.4
29948.3	32648.3	33582.1
29985.3	32722.2	33611.2
30022.7	32819.1	33672
30057.7	32851.1	33672.2
30110.2	32863.3	33698.9
30185.8	32961.2	33735
30213.4	32962.1	33799
30303.4	33258.4	33944.5
30317.5	33271.4	34189.4
30365.6	33423.3	34190.8
30378.5	34009.8	34239.9
30608.1	34062	34376.9
30654.2	34242	34543.1
30685.6	34426.2	34570.1
30689.5	34592.2	34696
30848.7	34618.6	34715.3
30904.4	34717.4	34791.6
30934.3	34858.4	34914.4
30994.8	35145.6	34968.8
31164.3	35536.1	34994.8
31165.9	35737.8	35068.2
31251.1	35742.4	35262.3
31259.9	35890.9	35271.9
31283.2	35989	35367.2
31474.6	36010.3	35426.3
31604.8	36070.2	35687.1
31617.1	36222.8	35756.6
31654.4	36266.6	35893.7
31777.9	37417.5	35902.8
31802.5	37521.2	35920.9
31838.6	37580	36006.5
31888.1	37617.4	36019.7
31899.1	37879.1	36035.7
31979.8	37913.3	36097.6
31995.5	38303.9	36101.4
32011.8	38354.1	36155.2
32032	38954.5	36169.6
32196.5	39030.2	36191.3
32264.8	39098	36211
32311.9	39218.3	36307.7
32469.3	39246.2	36349.8
32472.2	39581	36400.7
32557	40400.8	36400.8
32587.8	40978.8	36489.3
32595.5	41025.5	36500.9
32617.7	41110.4	36618.3
32641.6	41215.1	36630.6
32824.3	41408.4	36656.1
32966.5	41453.4	36708.3
32990.7	41461.4	37057
32997.9	41913.5	37135.1
33054.4	42167.4	37151.2
33114.9	42262.7	37206.8
33301.4	42716.2	37315.9
33313.6	43140.8	37449.3
33465.4	43333.6	37598.1
33576.8	43781.2	37648.9
33585.3	43809.6	37819.7
33614.6	44065.4	37906.4
33621.5	44276.9	38140.3
33703	45497.8	38145.9
33712.7	46085.5	38197.4
33870.6	46443.4	38492.8
33939.8	46593.1	38614.1
34210.1	46788.9	38700.2
34234.8	46896.5	38844.2
34349.6	46966.7	39027.2
34575.3	46967.3	39114.2
34645.9	47058.7	39155
34653.5	47091.7	39289.6
34686.4	47426.3	39319.9
34915.7	47598.9	39334.3
34972.6	47774.3	39432.2
34996.7	48121	39517.2
35006.5	48600.8	39526.8
35015.4	49380.3	39539.6
35078.3	49513.5	40186.2
35086.7	52887.4	40472.2
35126.5	54929.6	40630.5
35267.4	21242.4	40660.1
35344.9	21844	40669.5
35360.6	22863.8	40692.6
35405.6	23347.2	40774.8
35536.3	25242.7	41072.8
35554.5	25911.2	41084.5
35708.1	26294.2	41199.1
35834.2	26306.9	41329.8
35841.9	26332.8	41373.1
35891.5	26383.1	41446.7
35899.4	26520.2	41804.5
35982.3	26706.9	41912.3
36086.9	27167	41967.4
36161.3	27304.6	42010.1
36229.7	27308.3	42066.4
36314.3	27490.4	42069.2
36355.8	27512.5	42072.9
36373.1	27704.6	42233.4
36394.4	27880.2	42294.2
36426.1	27967.8	42307.9
36487.8	28122.7	42457.1
36587.7	28157.5	42662.7
36595.5	28340	42905.5
36626.8	28370.6	42908.8
36737.4	28911.2	42942.9
36771.7	28956.2	43029.7
36868.6	28981.2	43179.6
37181.3	28992.7	43403.4
37458.2	29095.1	43484
37539.9	29124.4	43561.9
37606.1	29236.8	43600.5
37739.9	29274.7	43618.2
37743.8	29288.1	43732.1
37843.1	29308.8	43971.9
37888.6	29554	44057.5
37925.6	29569.5	44063.9
37952.9	29616	44323.1
37986.2	29792.9	44687
38146.7	29842.8	44770
38149.9	29850.8	44915.6
38323	29868.8	45009.6
38443.3	29924	45013.6
38446.1	30012.7	45131.4
38872.2	30035.8	45351.6
38966	30103.1	45380.6
38982.1	30221.6	45527
39132.6	30283	45533.4
39191.3	30323.5	45806.2
39224.2	30345.7	45930.2
39238.1	30400.9	45956.8
39245.4	30416.9	46105
39252.5	30609.5	46845.3
39317.4	30680	46859.4
39319.4	30707	46972.5
39326.9	30765.8	47157.8
39349	30999.2	47452.6
39517.6	31276.7	47603.4
39766.3	31313.3	47682.3
39865.7	31474.4	48282.9
39903.8	31547.8	48819.1
40123.1	31551.5	48897.6
40202	31678	49139.8
40218.3	31723.1	49338.3
40234.1	31829.5	49645.3
40871.9	31880.1	50247.4
40874.2	31888.6	50509.9
40952.7	31914.7	50525.9
40967	32066.3	52254.4
40990.4	32200	19670.6
41128	32305.6	19694.6
41184.6	32753.1	21189.8
41207.8	32779.9	22515
41335.5	32891.4	22950.3
41435.8	33019.8	23820.8
41660.4	33349.3	24495.7
41826.5	33468.2	24700
41967.1	33667.9	24709.1
42264.5	33889.8	24781
42290.4	34018.9	25031.3
42395.4	34329.5	26003.4
42515.3	34384	26034
42635.6	34698.3	26374.5
42681.2	34708.3	27085.9
42990.6	34763.5	27713.9
42993.2	34836.4	27751.1
43016.9	34894.4	28348.3
43040.8	34913.2	28368.4
43043.3	35183.2	28642.4
43062.3	35263.2	28747.3
43219.9	35319.9	28763.2
43247.3	35420.4	28874.5
43269.1	35556.9	29092.6
43469.4	35887.9	29258.6
43485	35905.3	29287.2
43704.4	36327.8	29609.7
43709.2	36346.8	29706.3
43823.8	36994.6	29758.4
44220.7	37029.3	30220.7
44258.8	37121.6	30535.1
44700.9	37363.7	30539.4
44907.2	37574.3	30569
44937.5	37597.7	31033.6
44954.5	37627.6	31503.2
45222.2	37664.2	31562.9
45518.4	38004.6	31923.8
45682.2	38159.5	32002.2
45905.8	38294.6	32571.9
46007.2	38420.4	32888.5
46017.4	38470.2	33122.3
46128.1	38558.1	33134.9
46136.9	38864.9	33434.1
46167.7	38937.3	33596.1
46217.5	39050.3	33839.2
46341.8	39055.3	33939.4
46591.7	39076.8	34216.5
46614.9	39151.7	34306.5
46701.5	39468.5	34867.3
47123.7	39647.2	35290
47303.3	39675.6	35933.2
47463.7	39870	36395.9
47695	39915.3	36448
47720.4	40261.6	36726.3
48211.6	40429.6	36742.2
48446.4	40484.9	36766.2
48545.6	40572.8	36953.7
48859.7	40731.4	37044.9
48921.6	40798.9	37083.8
49043.7	40896.4	37097.9
49220.8	40917.3	37205
49233.4	41268.2	37221.6
49467.5	41476.4	37335.8
49566.7	41602.9	38010.4
51366.2	41607.5	38435.1
51714.2	41620.4	39413.6
53212.9	41817.4	39472.9
54497.4	42038.5	39880.7
54785.4	42401.3	40091.2
56054.9	42516.7	40548.5
57553.5	42564.5	40689.4
18121.4	42578.3	40853.4
18459.9	42602.5	41418.2
18751.6	42626.9	41505.4
18831.6	42639.1	41581.2
18988.6	42685.5	41856.7
19300.5	42706.1	42401.8
19459	42772.9	43359.5
19880.5	42788.1	45647.5
20027.4	42847.7	45986.2
20152.5	43087.7	47946.2
20153.4	43099.3	26147.8
20198.1	43183.6	26812.7
20275.2	43241.7	27046.8
20655.2	43319.2	27647.9
20668.4	43324	27777.2
21018.9	43631.7	28600.2
21202.8	43722.8	29128
21738	43748.9	29564.7
21827.5	43755.9	29735.7
21902.3	43780.4	30553.6
21952.7	43822.5	30599.7
22211.3	43849.6	30834.8
22249.7	43897.7	30915.8
22320.6	44038.9	31744.1
22368.6	44091.9	31832.2
22418.5	44364.7	31938.4
22438.4	44412	32056.7
22540.5	44530.5	32447.7
22596.5	44563.2	32653.5
22795	44580.4	33528.5
22814.6	44586.7	33590.5
22847.5	44616.2	33635.9
23069.6	44682.4	33821.3
23098	44980.3	33953.8
23185	45508.3	34058.4
23323.6	45680.5	34419.4
23410.1	45703.9	34448.3
23543	45886.4	34942.4
23597.8	46106.6	35046.6
23619.6	46156.9	35115.5
23837	46202.3	35359.9
23845.9	46522.1	35487.8
24055.5	46564.3	35706.8
24075.7	46566.1	35708.8
24272.3	46661.4	35781.2
24334.8	46941.6	35808.5
24356.8	46942.7	35847.8
24487.3	47235.5	36036
24515.6	47294.4	36273.7
24717.6	47643.9	36298.7
24792.7	47717.4	36347.3
24865.6	48075.2	36385.2
25354.6	48432.4	36526.7
25497	48452.3	36571.8
25718	48492.2	36589.7
25761.6	48500.1	36599.2
25810.6	48841.3	36634
26089.5	48980	36731.3
26137.1	49510.1	36950
26176.6	50371.7	37080.3
26400.5	50388	37082.2
26559.3	50609.8	37085.9
26562.3	53418.1	37129
26600.9	55193.5	37278.8
26619	17526.3	37356.9
26773.3	18009.6	37539.3
26780.8	18012	37541.4
26894.6	18573.3	37714.1
27046.9	18672.8	37742.3
27356.7	18799.4	37808.8
27667.2	19311	37853.5
27680.4	19403.9	37935.3
27695.7	19482.8	37949.1
27701.2	19507.6	38051
27716.9	19687	38078.8
27725.2	19932.7	38122.2
27757.8	20461.1	38175.8
27852.7	20491	38179.2
28081	20643.6	38180.9
28089.6	20684.1	38221.9
28302.5	21190.1	38293.3
28353.5	21209.5	38355.1
28786.8	21257.7	38503.2
28938.1	21588.5	38517.4
29132.7	22076.6	38544.7
29141	22225.3	38648.4
29345.9	22254.3	38891.4
30189.1	22368.8	38946.3
30459.1	22401.9	39014.2
30472.9	22498.9	39030.4
30497	22503.2	39182.6
30601.3	22571.5	39294.9
30774.1	22603.3	39299
30797.9	22688.4	39392.9
30813.8	23034.6	39512.5
30862.5	23109.3	39530
31582.7	23184.9	39530.2
31731.9	23346.3	39535.1
32032	23545.8	39543.5
32608.3	23862.8	39571.1
32759.5	24079	39800.4
32917.5	24284	39887.8
32957.3	24542.3	39968.2
33074.6	24616	39981.1
33159.4	24628.3	40022.4
33222.7	24650.8	40139.6
33352.8	24682.8	40300.2
33488.2	24684.5	40306.6
33969.4	24778.2	40328.3
34144.1	24897.3	40505.6
34630.9	25076	40538.5
34886.5	25077.5	40617.8
35052.6	25157.2	40738.6
35395.4	25230.9	40753
35667.1	25315.5	40763.6
35954.7	25461.7	40783.1
36076.5	25681.5	40821.2
37539	25859.1	40834.8
38029.4	25912.8	40895.4
38501	26449.3	40983.2
38536.4	26580.5	40998.4
38575.4	26681.2	41048
38791.3	26789.5	41176.7
39177.3	27119	41196.3
39210.7	27391.9	41198.9
39301.1	27509	41209.8
39412.7	27535.4	41258.4
39467.5	27755.5	41381.2
40926	27849	41398.3
40936.2	27982.9	41529.4
42226.8	28702.9	41702.4
42338.8	29043.6	41710.1
42498.4	29181.8	41785.3
43096.4	29191.2	41789.4
43290.8	29195.9	41791.8
43369.8	29273.2	41849.7
46960	29404.4	41935.6
47365	29432.3	42152.4
49013.6	29502.9	42160.8
49093.4	29608.5	42296.9
49978.8	30044.3	42393
50772.7	30161.4	42671.8
20038.4	30185.9	42678.9
20797.1	30384.9	42718.2
22937.2	30689	42875.7
22938.8	31009.6	42898.2
23050.2	31024.5	42942.2
23076.3	31083.3	43012.5
23130.5	31089.2	43057.5
23194.5	31418.7	43078.4
23715.5	31713.8	43109
23795.3	31875.4	43143.2
23961.2	31953.9	43226.4
23997.1	32000.8	43269.5
24107.4	32477	43339.3
24376.8	32490.7	43354.2
24704.4	32502.8	43446.7
24892.6	32789.7	43548.8
25013.2	32909.5	43653.2
25149.8	32924	43827.6
25150.7	33160.1	43860.1
25282.3	33173.9	43885.8
25406.6	33230	43888.4
25540.2	33263.5	43936.7
25595	33582.9	43941.1
25744.2	33646.5	43971.1
25756	33982.9	44117.7
26070	34285.2	44124.4
26102.6	34322.9	44195.4
26156.9	34375	44263.5
26207.3	34548.6	44280.5
26224	34658.4	44285
26343.6	34989.8	44335.9
26759	35016.6	44375.4
26903.3	35204.8	44381.8
27041	35281.9	44467.4
27216.4	35542.3	44496.1
27264.1	35546.3	44514.1
27302.5	35602	44898.1
27458.2	35807.7	44968.2
27458.7	35976.4	44993.7
27818.1	36066.3	44997
27839.7	36173.9	45022.7
27850.3	36331.7	45088.2
27933.4	36891.6	45146.5
28226.1	37131.3	45270.9
28315.5	37378.5	45300.1
28408.6	37650.6	45524.8
28453	38063.5	45547.8
28460.2	38134.8	45723.6
28476.4	38456.2	45754.1
28581.7	38608.3	45835.4
28595	38748.2	45896
28758.2	39110.5	45923.5
28764.5	39309.7	46016.1
28768.5	39434.1	46021.3
28818	39569.1	46030.9
28956.8	39608	46060.4
29166.1	39698.5	46063.8
29272.1	40023.3	46119.3
29459.1	40109.9	46128.9
29464.3	40149.4	46265.5
29509.6	40778.9	46283.9
29622.6	40897.4	46452.6
29678.6	41376.6	46555.3
29682.2	41554.7	46624.5
29813.3	41594	47060.9
29923.7	42006.6	47072
29938.1	42277.8	47083.4
29942.2	42640.2	47099.1
29943.2	42711.6	47108.9
30094.9	42742.5	47150.1
30209.1	42896.5	47212.1
30306.5	43042.8	47238.8
30341.2	43897.2	47421.4
30373.8	43982.7	47438.7
30455.1	44666.5	47509.2
30506.4	44931.4	47517.1
30592.8	44992.2	47533.5
30692.9	45490.6	47540.2
30714.2	46015.4	47547.9
30800.7	46520.6	47722.2
31015	46759.3	47755.3
31035.1	47452.6	47819.9
31041.9	48754.9	47843.6
31054.9	17983.8	47906
31089.9	20276.6	47937.6
31093.6	20540.8	47961.1
31177.6	21369	47964.5
31197.2	21574	48044.9
31230.8	21846	48087.5
31282.3	21967.4	48134
31303.7	22067.8	48188.6
31324.2	22831.4	48212.5
31353.8	22853.8	48227.3
31356.4	22905.1	48230.2
31389.4	23103.5	48245.2
31450	23126.2	48248.3
31482	23173.9	48290.5
31558.5	23274.7	48328.1
31637	23842.6	48355.3
31685.6	23871.3	48363.5
31711.2	23902.4	48377.8
31754.8	23941.2	48405.4
31756	24651.2	48424.1
31900.2	25082.1	48448.7
31915.6	25094.9	48456.2
31943.2	25125.2	48584.6
31997.5	25423.5	48608.3
32031.6	25933.4	48618.4
32125.5	26196.4	48720.8
32148.8	26264.1	48783.1
32217.2	26268	48823.8
32280.2	26520.5	49045.7
32338	26535.8	49143.9
32405.3	26754.8	49232.1
32414.9	26932.2	49247.6
32465.9	26987.8	49302.6
32614.8	27034.3	49312.4
32631.3	27121.5	49326.3
32719.4	27198.1	49411.5
32736.7	27284	49434.4
32896.1	27479.5	49437.7
32933.9	27589.5	49472.8
33041.3	27675.8	49519.2
33116.2	27790.1	49528.1
33133.8	27840.4	49560.7
33161.9	28034.6	49684.3
33183.6	28061.7	49812.4
33212.5	28218.8	49812.7
33297.4	28373.1	49821.3
33306.8	28414.6	49849.5
33317.1	28522.8	49874.6
33399.8	28874.1	49891.3
33492.5	29203.4	49915.1
33580.5	29308.4	49915.4
33624.7	29379.9	49986.9
33732	29501.2	50009.3
33799.2	29696	50010.5
33931.6	29919	50061.4
34022	29938.8	50095.8
34054.6	29940.6	50210.3
34102.6	30107.6	50217.7
34146.9	30793.2	50363.8
34180.1	31106.6	50389.6
34218.1	31211.3	50436.2
34234.8	31639.6	50504.2
34235.3	31678.5	50547.1
34297.3	32196.3	50650.5
34323.2	32251.4	50695.9
34380.8	32633.2	50720
34436.6	32691.4	50918.6
34465.2	32730.9	51111.4
34466.4	32760.6	51113.7
34512.1	33195.6	51146.2
34523.8	33199.1	51234.4
34523.9	33370.8	51366.3
34532.6	34179.8	51578.3
34647.5	34369.7	51608.7
34671.4	34384.3	51642.7
34733	34452.7	51656.5
34808.7	34523.4	51675.4
34913.8	34573.1	51676.8
35064.5	35100.9	51699.4
35136.1	35234.8	51707.8
35204	35238.5	51785.5
35228.7	35295.8	51787.9
35250	35423.8	51795
35281.8	36077.4	51854.9
35421.2	36238.1	51943
35444.3	36424.1	51961.1
35474.3	36491	52084.2
35553.9	36507.8	52115
35582.7	36585.7	52217.7
35584.2	36590.2	52380
35587.3	37551.4	52724.4
35610.8	37596.7	52792.8
35796.4	37877.8	52810.5
35812.7	37985.4	52810.5
35915.3	38567.9	52864.1
35947.4	39339.5	52948.6
36025.9	39588.5	52954.8
36217.2	39776.6	52974.7
36224.8	39920.3	53020.4
36245.9	39943.5	53071.4
36269.3	40307.4	53151.2
36334.6	40373.9	53233.3
36346.1	40419.9	53274.8
36367.9	40444.8	53384.9
36371	40570.5	53460.5
36498.6	40691.2	53664.3
36641.7	40743.6	53739.7
36683.3	40836.7	53910.7
36689.7	41137	53915.3
36731.1	41357.8	53990.8
36818.4	41692.7	54033.4
36998.5	41697.4	54057.1
37088.9	41848.5	54441.1
37200.4	42091.9	54713.7
37227.3	43286.7	55324.7
37239.5	44103.8	55619.6
37266.8	44799.7	56054.6
37402.3	45187.4	56311.6
37421.2	47054.1	56967.2
37431.5	48248.2	57021.7
37510.2	50965.2	57970.9
37678.2	51946	58548.2
37693.8	18448.4	58863.7
37700.9	19203.4	60263.3
37710	19272.2	61642
37850.5	19343.2	21414.4
37877.5	19485.2	21712.6
37892	19679.7	21943.8
37932.3	19995.2	22037.7
38102.7	20412.5	22065.5
38139.7	20452.3	22273.7
38196.8	20554.2	23009
38220.7	20689.5	23439.8
38285	20858.4	23654.8
38348.9	20862.6	24173.3
38441.4	20880.4	24200
38469.7	20881.9	25318.9
38774.5	21030.4	25652.4
38781.9	21128.6	25704.6
38783.6	21346.8	25751.7
38806.2	21410.5	26225.3
38898.1	21422.3	26233.9
38901.7	21495.3	26317.9
39022.1	21739.9	26349.2
39109.9	21748	26357
39352.4	21801.7	26358.6
39365.7	22030.7	26399.4
39400.3	22227.5	26442.3
39448.1	22436.9	26602
39516.2	22469	26681.6
39540.7	22476.7	26850.1
39629.5	22481.4	26883.4
39636.9	22539.1	26994.7
39692	22710	27096
39697.3	22742.8	27159.2
39806.4	22916.5	27292.1
39999.5	22985	27429.1
40021.2	23170.8	27504.5
40073.5	23248.6	27610.6
40084.9	23284.8	27647
40190.7	23379	27756.1
40240.5	23435.3	27780.8
40247.2	23487.2	27991.5
40329.2	23601	28044.2
40350.1	23696.3	28206.8
40359.8	23813	28234.4
40410.7	24074.2	28296.5
40423.1	24081.6	28315.1
40516.6	24196.7	28423.1
40517.3	24219.5	28485.4
40526.9	24291.1	28577.6
40626.4	24316.4	28582.8
40735.2	24327.3	28742
40875	24363.2	28879
40911.9	24645.6	28948.5
40983.2	25026.6	29132.7
41115.3	25169.5	29232.5
41261.9	25223.7	29388.6
41380.9	25253.8	29408.7
41407.7	25399.1	29527.4
41412.8	25439	29654.7
41441.7	25500.6	29706.4
41603.5	25513.8	29708.7
41785.3	25586.7	29761.8
41833.3	25828.2	29804.5
41924.1	25863.7	30049
42123.8	25886	30049.5
42207.1	25937.4	30188.4
42320.7	25950.3	30270.6
42414.5	26026.9	30300.9
42482.7	26114	30309.5
42578.5	26136.8	30333.1
42638.3	26268.2	30478
43201.3	26347.8	30491.9
43262.5	26427.2	30563.7
43397.6	26432.7	30585.6
43407.8	26467.4	30594.2
43483.8	26496.3	30704.3
43648	26498.9	30723
43772.5	26604.6	30748.9
43934.1	26618.2	30827.5
44002.4	26636.5	31113.8
44122	26667.2	31132.4
44190.6	26692.1	31186
44200.3	26715.9	31188.5
44648.6	26937.4	31206.5
44732.8	26994.3	31272.2
44824.3	27023.2	31356.9
44871.7	27059.3	31433.6
44964.6	27073.2	31436.1
45024.4	27095.2	31443.7
45024.5	27138.6	31444.4
45121.5	27147.6	31500
45163.6	27197.6	31682.4
45184.5	27202.2	31685.1
45209.1	27257.2	31698.7
45399.8	27396.6	31773
45442.6	27519.7	31790.5
45526	27806.2	31858.1
45548.7	27875.9	31875.7
45585.6	28027.1	32020.9
45764.4	28083.5	32072.4
46224.7	28129.2	32176.9
46383	28239.1	32178.3
46414.6	28302.8	32191.3
46445.4	28317.9	32207.1
46461.2	28322.9	32220.9
46563.6	28352.9	32260.8
46697.2	28481.8	32273.2
46740.5	28601.7	32294.7
46864.9	28609	32331.6
46878.6	28757.8	32387.9
47021.8	28845.7	32492.5
47113.3	28939.8	32590.8
47637.2	28973.8	32599.3
47718.6	28980	32604
47780.7	28998.6	32606.7
47890.3	29018.6	32670.5
48025.6	29062.9	32722.4
48147	29064.5	32759.7
48195.4	29082.2	32781.7
48204.8	29140	32902.9
48687.1	29214.4	32916.1
48702.7	29227.1	32926.2
49213.9	29238.3	32980.5
49231.8	29299.8	33054.2
49608.7	29363.7	33085.2
49732.7	29385.8	33149.2
50384.8	29492.1	33228.4
50990.3	29534.8	33342
52388.8	29585.9	33372.8
52571.4	29674	33374.6
52605.1	29689.1	33480
53345.5	29709.8	33509.2
53530.9	29746.4	33619.2
53538.9	29784.4	33653.2
58163.5	29805.7	33688.6
18864.4	29884.3	33838.5
19276.6	29896.4	33872.8
19868	29939	33914.6
20425.4	29953.3	33938.6
20527.8	29958.5	34164
20594.5	30056.4	34209.1
20964.1	30197.9	34309.2
21039.2	30241.2	34372.2
21271.4	30346.3	34438.2
21545.8	30350.3	34471.1
21872.9	30393.4	34549.5
22245.3	30399.9	34657.8
22412.1	30479.9	34684.7
23166.8	30484.3	34759.1
23201.2	30489.6	34761.2
23253.2	30533.1	34785.4
23479.5	30569.5	34877
23628.7	30731.8	34887
23662.9	30746.2	34889.7
23724.5	30830.1	34910.1
23929.7	30862.2	35085.7
23971.7	30939	35140.9
24084.3	30941.9	35201.9
24386.8	30948	35445.6
24577	30975.4	35568.1
24639.8	31156.4	35584.7
24784.3	31232.1	35611.6
24871.2	31299.2	35697.3
25127.4	31399.5	35748.9
25141.4	31413	35783.6
25231.4	31429.9	35909.5
25310	31609.2	35971.7
25333.9	31628.6	36044.6
25341.2	31646.1	36129.9
25871	31759.9	36156.3
25873.7	31804.8	36156.8
25956.6	31845.4	36167.7
26071.6	31862.9	36173.8
26138.1	31868	36182.4
26213.1	31909.3	36200.9
26296.6	31968.4	36218.3
26420.7	31989.4	36280
26553.8	32052.8	36463.3
26658.4	32059.2	36489.8
26756.3	32062.1	36549.7
26759.1	32089.6	36585.2
26769.4	32109.8	36601.8
26811.7	32220.3	36767
26925	32321.6	36814.1
26976.1	32342.8	36898.7
26979.5	32346.6	36903.8
26988.5	32468.1	36935.1
27106.6	32616.3	36957.9
27237.4	32623.8	36973.6
27254.9	32765.2	37024.7
27336	32938.5	37066
27347.6	32959.5	37109.4
27715.7	33005.9	37125.6
27726.3	33249	37215
27838	33255.5	37230.7
27906.9	33275.8	37268.3
28106.7	33476.9	37426.1
28215.9	33542.8	37446.1
28411.2	33554.3	37482.5
28768.9	33666.3	37488.3
28829.2	33828.6	37499.9
28934.2	33936.1	37713.4
29017.7	34016.1	37752.7
29042.9	34167	37758.5
29104.2	34198.3	37818.8
29167.4	34206.7	37836.8
29449.2	34216.9	37896.1
29504.3	34225.1	37935.1
29627.8	34330.9	37971.5
29684.8	34343.9	37992.4
29931.4	34409.7	38076.3
30152.7	34552	38299.1
30156.2	34567.1	38403.3
30211.4	34594.1	38408.3
30261.6	34625.1	38493.6
30314	34638.8	38510.1
30353.2	34740	38550
30371.5	34837.5	38576.9
30381.8	34916.7	38637.1
30518.7	34935.2	38718.6
30752	34954	38720.1
30775.1	34964.8	38722.2
30784.7	35091.8	38742.7
30888.7	35100.1	38813.1
30895.4	35244.4	38837
31208.9	35294.1	38952.2
31309.9	35414.6	38981
31319.3	35429.6	39196.1
31323.2	35439.6	39200
31361.9	35461.7	39356.3
31397	35466.7	39586.9
31430.3	35663.2	39682.4
31448.7	35706.7	39707.5
31452.7	35939.2	39751.4
31499	35969.4	39834.5
31510.8	36054.3	39949.2
31701.7	36142.5	39975.2
31728.2	36364.8	40017.7
31809.2	36416.5	40059.6
31914.6	36425	40109
31983.9	36447.6	40130.2
31993.4	36473	40207.6
32290.8	36490.7	40259.7
32504	36541.8	40283.4
32580.5	36554.9	40319.8
32716.1	36564.7	40323
32731.7	36846.1	40410.9
32764	37032.2	40558.4
32788	37056.2	40580.9
32826	37111.2	40608.4
32829.1	37231.8	40693.7
32890.2	37234	40818.5
32898.8	37750.5	40820.3
33013.6	37765.9	40838.3
33055.8	37961	40846.5
33167.1	38082.5	40885.1
33321.5	38109.3	40994.8
33410.4	38218.9	41013.1
33545.3	38301	41062.9
33904.1	38357.4	41115.2
34015.1	38485.2	41174
34072.8	38516.5	41256.5
34132.3	38627.9	41436.3
34155.9	38803.7	41473.7
34287.1	38826.5	41621.5
34346.9	39019.7	41675.1
34534.3	39050.8	42015.4
34675.5	39280.4	42041.7
34774	39333	42125.7
34965.3	39859.1	42175.3
35015.1	40030.4	42176.5
35039.6	40057.8	42265.3
35048.8	40277.9	42283.8
35085.3	40735.8	42325.7
35169.8	40765.1	42452.1
35227.1	40837	42566.1
35258.5	41104.3	42591.8
35332.2	41116.4	42772
35357.2	41306.9	42882.7
35478.4	41427.1	42940.2
35551.6	41580.5	43073.5
35622.6	41603.7	43231.8
35881.4	41651.9	43246.5
36167.7	41726.3	43296.7
36176.1	42129.5	43455.9
36369.9	42526.3	43590.5
36447.2	42780.8	43674.2
36447.6	42855.1	43787.1
36816.7	43340.7	43910
36953.3	44700.7	43946.7
36990.8	45500.6	43952
37025.4	46336.6	44020.7
37111.8	46608	44320.8
37136.8	47153.3	44370.6
37142.3	47379.4	44377.1
37162.4	48141.3	44409.8
37180.5	49543.3	44511.9
37205.2	50251.2	44599
37321.4	52586.6	44601.6
37435.9	53728.6	44661.9
37564.7	19944.8	44755
37708.9	20165.5	44811.3
37738.6	20231.9	44957.3
37747	20522	44992.7
37814	20913.5	45007.3
38278.7	20988.3	45024
38523.8	21442.2	45059.9
38585.2	21480.7	45128.7
38590.7	22130.7	45138.2
38647.6	22252.1	45278.3
38656.7	22392.3	45391.4
38756.1	22600.4	45401.7
38809	22771	45440.4
38828.2	22857.2	45477.7
38893.4	22874	45861.7
38928	23500.6	45919.9
39016.3	23508	45998.4
39036.4	23588.3	46126.1
39376.1	24168	46143.6
39606.3	24169.9	46181.7
39616.4	24220	46235.8
39937.8	24366.7	46404
40004.8	24723	46515.6
40066.4	24841.8	46726.3
40240.4	25031.8	46735.4
40535.1	25060.1	46995.1
40564.2	25128.7	47022.4
40644.3	25227.8	47040.1
40692.3	25399.2	47060.8
40703.1	26081.4	47081.9
41124.7	26554.6	47121.8
41468.1	26576.2	47194.7
41480.3	26607.7	47334.7
41609.3	26731.6	47837.3
41637.4	26900.4	48055.3
41744	27041.3	48056.5
42268.7	27770.8	48539.2
42303.3	28265.2	48595.4
42384	29106.2	48805.8
42807.3	29821.5	48845.6
42858.2	29933	48985.4
42936.7	29956.7	49037.2
42996.9	29996.7	49222.8
43137.9	30544.5	49272.9
43200.3	30716.6	49281.4
43488.2	30774	49404.9
43809.9	31054.3	49892
44094.6	31080	50154.7
44230.3	31230.8	50680.6
44337.7	31517.9	50702.7
44392.5	31530.4	50917
44433	31557.9	51089.7
44635.7	31645.5	51190.2
44828.1	31945.1	51222.4
45011.9	32069.6	51328.8
45060.9	32147.2	53248.6
45115.9	32211.5	53263.1
45254.6	32265.9	53675.9
45259.5	32433.8	53980.7
45407.1	32557.4	54280.2
45813.5	32714.3	55634.7
46194.3	32745.8	17691.2
46528.8	32771.6	19166.8
46551	32905.6	19465
46954.4	32969.9	19533.6
47039	33022.8	19865.1
47260	33050.9	19896.4
48077.2	33340.8	19993.4
48513.5	33449.2	20138.5
48523.8	33458.5	20215.1
49120.1	33492.5	20494
51560	33648.1	20499.1
52130.3	33721.8	20949.8
58616.9	34063.1	21006.6
19478.6	34329.3	21041
20007.8	34678.4	21097.2
20008.8	34924.6	21188
20208.8	34934	21239.6
20219	34993.3	21305
20242.2	35468.5	21752.1
20314.8	35548.8	21901.4
20658.6	35593.3	21991.4
20708.6	35831.8	22056.4
20750.6	36058.2	22255.8
20796.6	36452.1	22510.8
20886.6	36889	22542.4
21200.9	36916.7	22547.1
21365.8	37561.4	22554.6
21481.8	37958.8	22570.8
21630	37993.6	22708.7
21735.2	38029	22772.9
21800.9	38605.1	22807.8
21814	38781	23270.8
21881.9	39085.4	23776.6
21917	39178.2	23791.7
21917.7	39268.4	24074
21981.7	39360.6	24107.2
22000.9	39579.2	24249.6
22070	39978.8	24252.3
22272.3	40076.7	24397.9
22354.8	40337.6	24426.9
22505.7	40565.7	24607.7
22526.9	41116.2	24623
22589.2	41214.1	24679.6
22609.8	41963.1	24781
22673.9	42090.1	24948.3
22945.6	42123.1	25054.8
23031.5	42130.2	25141.7
23059.4	42166.8	25222.9
23100.3	42482.5	25336.7
23119.9	44002.6	25378
23192.6	44442.4	25421.7
23361.2	44667.2	25509.4
23407.1	44949.4	25597.8
23422.4	45159.6	25736.7
23441.1	45975.6	25807
23539.1	46072.5	25975
23568.9	46257.7	25982.7
23797.2	46428.9	25986.2
23903.9	46573.4	26000.7
23917	46778.9	26074.5
23967.5	47171.5	26080.1
24027	48077.4	26428.5
24055.4	48495.4	26594.2
24208.7	48663.8	26778.9
24230.7	48865.5	26862.4
24334	49035.4	26986.5
24469.3	49990.8	27060.4
24534.8	51156.9	27085.3
24737.3	51678.8	27116.3
24754.4	52583.2	27297.3
24824.7	52773.2	27589.7
24985.6	53384.1	27647.4
24989.8	53845.2	27736.7
25073.1	54508.4	27739.2
25075.3	54600.6	27825.9
25136	56039.6	27882.8
25204.9	63811.8	27981.2
25215.1	19022.7	28007
25222.8	19052.6	28058.8
25284.4	19342.4	28161.1
25294	19348.2	28200.5
25347.2	20354.4	28246
25542.8	20520.8	28335
25570.2	21353.6	28357.5
25581	21732.1	28397
25631.6	21783	28435.4
25654.2	22929.1	28442.5
25673.1	23314.1	28459.4
25734.2	24237.5	28497.7
25780.4	24299.1	28556.6
25798.5	24346.4	28715.6
25936.1	24822.3	28866.8
25976.9	24897.2	29085.4
26008.4	25136.1	29199.5
26056.6	25295.2	29329.5
26061.4	25374.2	29502.8
26110.4	25418	29592.6
26143.6	25565.2	29607.3
26201.1	25565.2	29778.8
26212	25611.6	29843
26230.3	25733.1	29850.6
26265.7	25798.2	29915.4
26265.8	26880	30029.6
26274.3	27101	30032
26276	27270.9	30219
26299.6	27458.4	30252.2
26541.6	27474.6	30349.4
26549.4	27490.3	30427.7
26575.1	27762.6	30614.7
26740.1	28133.6	30750
26907.2	28176.9	30810.5
26932.2	28469.6	30916.5
26942.1	28561.5	31019.5
27055.9	28641.5	31033.9
27065	28847.1	31164.2
27091	28979.7	31213.7
27125.4	29133.1	31336.3
27130.6	29217.1	31388.7
27134.4	29224.1	31458
27143.2	29684.8	31476.8
27194.3	29773	31487.6
27412.6	29859.1	31612.3
27425.1	30114.6	31708.7
27551.2	30163	31811.2
27551.9	30218.2	31811.9
27586.5	30246.2	31860.5
27721	30270.8	31932
27729	30655.3	31997
27834.1	31039.3	32029.9
27917.9	31153.7	32034.7
27987.1	31306.5	32041.4
28118.2	31414.1	32061.7
28198.8	31705.9	32089
28224.8	32002.5	32111.5
28226	32146.9	32219.6
28249.2	32517.4	32224.1
28365.6	32597.2	32361.6
28384.2	32840.7	32395.2
28388.8	32887.3	32509.8
28497.8	32908.6	32517.3
28639.3	32919.4	32518.7
28963.9	32966.3	32549.9
29008.3	33014.4	32601.8
29055.8	33024.8	32906.4
29259.9	33079.4	33119.7
29310.3	33089.8	33123.2
29348.6	33449.4	33218.8
29790.3	33743.1	33225.4
29923.1	33755.4	33226.3
29937	33983.4	33307.5
30015.4	34371	33354
30048.6	34527.3	33357.2
30118.1	34540	33490.7
30301.6	34645.8	33505.2
30319.7	34939.6	33589.3
30335.5	34956	33711.8
30418.8	35029.3	33784.4
30457.4	35083.8	33796
30503	35092.1	33872.4
30537	35139.9	33893.4
30666.8	35182.7	33982.1
30777.4	35248.5	34030.2
30811.6	35306.8	34109.6
30915.2	35312.1	34129.1
30918.9	35439.3	34376.8
30919.2	35625.2	34386.3
31036.9	35969	34395.1
31071.7	36068.4	34750.9
31084.5	36191.7	35551.4
31090.2	36287.7	35920.9
31164.3	36295.9	35977.7
31190.3	36385.6	36085.9
31223.8	36493.2	36162.1
31325.4	36763.3	36305.5
31355.7	36830.8	36306.5
31550	36835.3	36310.8
31641.2	36883.5	36321.6
31668.7	37031.5	36362.5
31669.4	37099.2	36526.2
31673.5	37104.8	36697.4
31683.7	37110.1	36759.3
31687.7	37260.6	37081.2
31837.9	37297	37119.6
31883.2	37377.1	37247.9
31924	37465.3	37301.4
31936.7	37532.7	37354.4
31967.2	37538	37502.9
32017.2	37570.4	37560.5
32019.8	37734.2	37699
32125.7	37759	37760.9
32322.4	37760.2	37765.8
32377	37824.9	37769.6
32506.5	37857.6	37816.2
32549.9	38017.2	37939.4
32587	38048.9	37944.7
32636.4	38448.9	38059.8
32657.3	38479.3	38075.1
32684.7	38608.3	38408.3
32814.1	38851.7	38481.2
32839.1	38939.5	38538.1
32852.3	38966.3	38594.2
32876.7	39074.8	38651.9
33096.1	39185.7	38743.3
33106.1	39355.4	38762.2
33176.4	39457.4	39042.7
33319	39801.1	39445.4
33479.2	39826.8	39540.5
33492.6	40152	39681.8
33558.9	40177.8	40019.2
33560.2	40310.9	40022.1
33581.7	40409.7	40131.4
33707.8	40473.8	40237.2
33750.9	40509	40260.1
33768.5	40658.2	40296
33880.7	40786.6	40299.9
34023.8	41228.2	40313.7
34060.3	41260.2	40385.7
34073.5	41391.4	40561.1
34110.4	41485.8	40762.8
34130.3	41658.3	40948.9
34172.5	41674.8	41034
34382.4	41939.2	41420.7
34420.1	42004.6	41459.5
34597.8	42100.6	41573.6
34651.2	42166.8	41706.9
34651.5	42356.9	42016.3
34700.8	42457.2	42173.4
34852.1	42650.8	42277.2
34953.6	43006.6	42325.5
34972.9	43107.2	42696.7
35040	43212.8	43126.1
35185.5	43355.3	43594.2
35525.3	43406.8	43596.7
35630.3	43769.2	44119
35709.3	43858.8	44260.2
35875.9	44332.2	44405.8
35961.9	44636	44458
35993.5	44653.3	44664.2
36189.3	45040.9	44706.6
36269.9	45052.3	44730.6
36303.5	45303.3	44798.2
36398.9	45383	45014
36416.1	45512	45074.7
36506.9	46043.2	45128.2
36531.7	46058.7	45270.7
36725.8	46437.8	45493.2
36739.6	47009.2	46014.7
36764.9	47408.8	46115.2
36861	47645.7	47093.2
36872.5	47864.2	47844
36933.5	47896.7	47900.2
37008	47921.6	48142.3
37009.9	48650.9	48421.9
37216.4	48719.9	49242
37222.6	49242.2	51132.9
37306.5	49532.4	51478.3
37581	49644.7	52252.8
37660.5	49785.3	52676.8
37692.3	49817.6	17427
37713.1	50468.4	17563
37821.2	50482.4	17880
37931.7	51007.1	19331.3
37936.1	51052.9	19799.4
38017	51083.5	19820.7
38022.5	51463.4	20377.7
38104.5	51731.4	20471.7
38328.3	51775.6	20477.1
38367.8	52702.6	20513.4
38436.1	52814.5	21154.3
38485.4	53958.3	21155.7
38638.9	54821.6	21790
38705.4	55302	21844.8
38947.2	55912.6	21868.9
39040.1	56001.1	22177.1
39111.6	59942.8	22234
39274.7	64061.7	22288.2
39374	64809.6	22714.1
39417	21235.1	22725.4
39466.8	21314.8	22734.2
39475.8	21673	22946.4
39544.2	21752.9	23387.5
[truncated: 4,240 more rows]

## Sheet: Fig. 5
Fig. 5A			Fig. 5B			Fig. 5C				Fig. 5E
											RMU84	RMU88	RMU92	RMU102	RMZ73	RMZ75	RMZ86	RMZ91		RMU86	RMU89	RMU93	RMU100	RMZ71	RMZ77	RMZ85	RMZ92
WT	KI		WT	KI		WT	KI			total	114	327	546	382	280	305	213	265		829	376	280	569	359	393	430	117
45.2604	58.1834		24.062	16.5772		16.9745	25.4605			damaged(>2 foci)	37	96	189	53	67	32	22	42		184	61	67	126	84	49	60	19
43.0979	51.6703		24.8781	19.5724		15.5028	21.1492
41.2919	51.1164		24.5165	18.8997		15.0293	21.5002			percentage	32.4561	29.3578	34.6154	13.8743	23.9286	10.4918	10.3286	15.8491		22.1954	16.2234	23.9286	22.1441	23.3983	12.4682	13.9535	16.2393
49.2126	58.4238		17.5812	15.8869		20.0951	26.2097
42.7076	49.4958		22.6096	18.9285		16.364	20.5513
38.5771	39.9527		27.3205	27.1291		11.9254	12.0077			Fig. 5F
50.0574	46.9406		20.3113	21.1648		21.1709	18.5675
39.5858	57.8047		24.5498	15.5388		12.1826	24.8792			RMU84	RMU88	RMU92	RMU102	RMZ73	RMZ75	RMZ86	RMZ91		RMU86	RMU89	RMU93	RMU100	RMZ71	RMZ77	RMZ85	RMZ92
48.6734	53.5072		20.2483	20.2524		19.4729	22.1198			4.03	2.3	3.99	4.02	3.83	11.74	17.09	4.3		7.41	3.33	10.62	3.81	3.84	9.22	13.57	4.05
47.3834	44.0349		23.2468	22.0905		19.122	16.8062
44.2815	58.1214		23.3388	16.4706		16.7526	25.4889
45.9046	41.3662		21.6215	23.0216		17.6405	14.4543			WT	Ki
	62.0734			17.6524			27.5583			6.4125	6.98125
										5.17832	3.84886
										2.58916	1.92443
Fig. 5D				Fig. 5G
				WT	KI
Age (weeks)	WT	KI		1	1
37.2857	44.151			0	0
35.2857	49.8215			0	3
20.2857	44.565			1	0
20.2857	47.2414			0	1
20.2857	37.6911			1	4
20.2857	40.1846			1	3
20.2857	38.5575			0	2
20.2857	36.6513			0	2
20.2857	37.6044			1	2
48.2857	43.4097			0	2
38.4286	44.4398			0	1
38.4286	47.5206			3	2
34	44.6805			0	0
34	33.3395			1	1
31.7143	39.2411			0	1
31.7143	40.8007			2	1
63.1429	42.6106			0	0
63.1429	38.7597			0	1
76.4286	33.9268			1	0
76.4286	34.5718			0	0
63.1429	35.9389			0	1
63.1429	27.9193			1	4
63.1429	32.6656			0	1
63.1429	33.3491			0	0
76.1429	33.7342			0	0
63.2857	33.224			0	2
63.2857	30.1817			0	1
63.2857	31.4622			0	0
49.1429		49.6675		0	0
49.1429		54.5485		1	1
47.5714		49.7156		0	0
44		42.3796		0	0
42		47.6746		0	0
42		47.2895		0	1
21.5714		45.9128		0	0
21.5714		46.5386		0	1
15.1429		43.0535		0	1
15.1429		42.8995		1	1
52		42.1293		0	1
52		39.9631		0	1
48.2857		40.1846		0	0
41.7143		43.9392		1	2
41.7143		41.0799		0	1
19.2857		38.6249		2	2
19.2857		47.0681		0	0
76		37.6333		0	0
76		35.0917		0	1
76.4286		36.9787		0	0
76.1429		35.0147		0	2
76.1429		39.4625		0	2
76		30.8268		1	1
75.7143		34.5718		0	0
48		35.9485		1	7
48		36.7765		0	0
48		36.555		0	2
76.1429		37.2578		1	0
76.1429		35.8234		0	1
76.1429		38.1435		1	3
				3	0
					1
					0
					1
					0
					1
					1
					1
					0
					1
					2
					1
					0
					0
					1
					2

## Sheet: Fig 6
Mean nuclear intensity																Mean Spot Intensity
Vascular endothelium (Fig.6 A)			Cardiomyocytes (Fig. 6B)			Bone marrow (Fig.6D)			Liver (Fig. 6E)			Intestines (Fig. 6F)				Vascular endothelium (Fig. 6 A)			Cardiomyocytes (Fig. 6B)			Bone marrow (Fig.6D)			Liver (Fig. 6E)			Intestines (Fig. 6F)
WT	KI		WT	KI		WT	KI		WT	KI		WT	KI			WT	KI		WT	KI		WT	KI		WT	KI		WT	KI
9.55477	7.75265		5.57958	7.48454		3.78498	4.01291		4.28935	4.36375		10.8382	14.0274			101.273	87.4467		101.374	81.3621		48.08	55.7692		82.5388	69.3221		130.442	104.68
7.53621	14.5811		11.4152	6.03009		3.5569	4.28635		5.49483	6.0403		13.0575	9.73578			77.2577	84.0929		96.116	81.6109		42.5288	48.4987		81.2514	75.7692		112.547	103.229
8.94487	9.30584		8.23918	10.2763		3.16317	3.50321		7.62347	6.84112		15.2366	14.5114			72.4502	110.157		69.4029	105.225		46.3366	53.6429		86.424	75.2523		93.4243	85.7882
9.76491	11.1874		9.73227	7.24071		2.62106	4.59032		6.00123	10.1365		11.9632	16.9809			93.0568	91.1596		93.9351	81.3187		44.2234	51.0336		76.2969	93.8256		111.687	98.4724
16.7064	12.0575		8.05596	7.44511		3.77934	3.12014		4.74677	8.61649		12.7919	14.305			116.101	111.239		72.3879	80.1977		42.8954	46.2349		67.6415	82.406		139.442	119.489
19.5431	10.0179		11.6329	8.41788		1.61654	11.1758		7.14317	8.59643		14.4876	17.5239			90.4317	107.488		86.2206	87.0516		39.7008	66.8784		78.8016	85.2041		163.125	123.328
5.769	16.0477		11.8898	10.6352		3.17995	9.00649		6.08008	7.87319		16.8446	11.7708			62.1702	98.576		113.62	79.2152		42.2857	71.1282		73.2896	88.6977		93.4954	150.742
9.62106	9.66739		10.2455	5.225		2.99309	8.35		6.37322	9.20248		15.0159	8.68137			99.3375	129.905		83.6798	79.42		45.2537	70.7294		71.2171	90.4817		119.915	124.984
9.77323	12.991		8.65545	5.19549		3.9164	6.09036		5.70817	9.14935		13.142	6.77118			86.1967	106.226		95.2741	67.7451		45.1111	63.6056		76.6814	92.8784		126.796	130.634
9.6648	2.68537		8.57122	5.98791		8.96354	3.90988		9.90777	12.3272		12.8035	13.7383			99.3894	145.881		83.0336	77.6863		55.2193	64.0476		74.7809	93.6505		178.586	117.341
10.159	7.90593		15.1144	10.6714		1.94823	7.80815		6.02527	8.4272		10.8199	9.03557			111.453	63.0167		74.1445	99		42.9219	59.3419		86.5133	87.1089		141.679	107.121
10.795	5.92097		7.06933	7.83742		0.957234	7.5626		4.71226	9.43699		12.1147	17.4762			104.718	81.3937		69.2465	77.1961		37.5714	62.4558		68.2244	89.1197		125.185	122.333
11.7715	11.1601		6.64865	9.35631		2.13711	5.97957		7.01735	10.6881		13.5687	11.8949			101.207	94.1282		68.4	114.726		44.1325	56.9167		73.5522	95.201		171.267	113.171
3.6516	13.4061		7.23138	11.1385		2.8721	12.3393		7.38279	3.08333		18.748	19.4277			62.5484	104.046		80.563	112.987		44.0481	73.9032		81.8842	59.6933		139.94	90.8529
6.15321	7.27518		9.66627	8.20559		2.86657	1.8033		7.20703	6.25599		10.8632	12.7491			66.6964	99.6753		102.658	82.5169		44.4	37.2955		78.0711	91.3375		82.6263	118.847
7.32886	9.26157		10.6268	7.18414		1.96571	3.93976		6.44663	12.8422		11.2435	9.59301			69.1139	77.2636		98.4409	77.6326		44.5926	60.3692		87.6997	81.7783		149.789	99.4058
13.6806	4.44482		4.87335	3.07602		6.6595	8.06106		5.48482	8.04905		11.0565	14.8305			135.73	96.9053		74.7977	72.4079		44.7667	100.241		76.0181	77.6641		84.8319	146.518
13.5452	2.10419		7.80217	5.00551		1.69546	4.92028		5.26115	7.2147		9.16978	14.4463			104.107	87.7111		77.7157	80.4367		41.3913	57.6324		73.6775	75.319		115.184	188.327
2.37455	7.80874		10.8628	8.12389		2.38936	2.97882		5.52043	1.42222		9.15826	9.09289			68.7368	78.8571		90.6694	79.1379		47.7872	56.2571		85.8154	54.4		96.8333	124.351
14.0248	11.2289		9.92576	3.70829		1.91159	4.49097		6.00033	11.8278		14.2775	8.08747			69.6923	85.74		99.2576	71.7426		49.5	52.9362		78.787	71.3707		116.79	127.125
12.115	2.48711		6.20775	10.0095		1.71796	7.07592		4.42002	8.23399		14.5972	15.4845			85.1469	117.514		88.9778	104.874		43.6923	79.5333		78.615	93.5382		100.422	164.281
13.0371	20.9126		7.99196	1.61377		1.64872	7.08824		5.36802	8.39252		14.1354	8.26174			83.6281	64.2963		80.1774	69.1026		40.6046	69.7632		84.6	96.7064		125.028	92.6184
12.2384	11.3733		14.4078	4.72304		3.77949	7.5038		4.08107	8.19189		14.9188	11.8681			106.546	98.9791		83.0282	64.4909		54.4104	68.0517		69.2171	89.5057		146.407	117.475
11.7903	5.475		12.2845	2.65327		4.21459	7.77295		4.74836	4.97018		10.8643	18.085			105.762	128.606		104.462	70.4		61.375	66.1233		59.7216	84.2697		125.694	125.436
7.7207	2.64737		7.1806	8.27944		3.3557	6.61471		7.43291	4.33182		17.7807	21.8291			82.3542	91.8387		79.1739	80.9198		63.8482	68.6727		84.6449	80.5263		123.763	82.0316
10.4397	4.20031		12.8054	9.3275		2.5905	7.79148		2.89447	5.12213		11.6059	21.4002			76.47	60.36		128.218	86.9932		58.2	55.6413		68.02	68.8781		88.9039	126.301
9.67294	8.18053		10.0925	8.34734		0.359014	7.27039		3.01049	9.26382		12.2202	17.6963			104.79	75.5479		115.841	82.4222		38.8333	55.4685		87.6806	87.7857		167.359	112.553
6.59055	8.64078		7.87144	10.1311		2.86309	9.19068		6.20821	10.1816		11.3538	13.2902			73.8529	86.3279		84.8713	98.2621		57.72	61.9714		74.2727	95.7789		126.523	121.44
9.94444	12.1047		5.91002	11.2271		4.06958	2.80835		5.35033	10.9905		9.7071	9.52552			103.82	70.0412		68.2549	106.052		54.2364	42.6167		70.9706	115.362		109.577	119.976
8.43783	11.8842		8.3821	6.53467		9.46092	7.50033		9.99321	8.4191		10.4714	13.3676			84.4681	101.338		87.0236	76.1781		94.1587	70.2981		104.266	83.0333		142.032	113.34
20.9038	9.93736		12.587	9.22385		5.59627	6.3321		3.68538	8.04255		7.79538	12.9846			80.811	142.367		89.1399	106.493		67.575	85.8		74.0091	84.6089		65.5257	121.816
12.2604	10.7036		7.94459	11.815		4.19074	6.30081		3.37428	5.2628		13.6218	9.06489			118.145	108.818		82.5488	115.155		68.1348	62.3563		79.6636	81.0813		157.941	105.556
17.4217	8.66327		9.9235	10.9475		3.43249	5.62338		5.11447	5.4949		11.0112	15.6095			94.5036	102.716		83.8763	95.383		54.3517	43.8481		90.5351	80.2021		100.983	154.753
11.9206	11.0188		9.44467	3.32906		2.09202	7.05		4.14376	5.04554		9.12903	11.8182			89.7413	80.8571		92.6889	57		44.1714	69.0414		71.7445	93.2982		76.9561	123.659
5.67892	5.99547		10.3172	20.1587		2.91707	3.62304		4.36428	5.74232		8.92332	18.5371			66.1362	94.9394		96.9044	121.139		53.0702	42.1951		79.8317	89.6829		143.231	147.454
12.4148	5.30303		9.3092	10.1365		2.46647	5.19107		5.42247	8.2121		9.52215	9.6922			82.703	67.322		89.9889	83.6526		57.2222	56.9586		59.5802	84.7091		94.4206	133.98
11.6799	19.5733		10.6875	8.82629		5.08422	6.46704		7.3743	10.0932		6.73231	12.809			92.6637	68.75		100.832	82.6115		71.8488	42.897		86.4449	106.259		72.9333	122.556
6.38542	12.0508		10.206	7.69629		3.90868	5.47673		7.85052	5.66242		12.301	15.2446			104.659	130.374		93.2793	78.8582		53.2857	41.0755		87.9563	81.28		122.586	110.414
7.57044	9.20187		8.91039	4.52627		3.66667	9.41724		9.47921	8.426		8.38632	17.1587			85.0388	127.588		88.8986	58.4253		95.3333	49.8813		66.0797	87.7195		103.114	103.66
15.1636	10.3865		10.554	5.98225		2.70439	6.46694		8.35267	4.81691		5.45286	10.6115			109.718	114.29		104.032	87.913		43.73	53.3468		87.7603	77.3163		71.9778	83.2344
7.31555	13.9499		8.01063	5.80851		3.99221	11.8918		5.72163	14.3017		11.7807	11.2331			86.0853	120.725		89.2763	69.7021		43.9143	61.394		88.2765	109.232		116.941	143.783
13.1084	2.83636		14.5596	10.702		3.82857	11.9612		5.56608	8.35507		19.6982	16.2065			125.502	97.2752		100.174	102.721		47.0811	62.3531		62.3951	95.1449		187.414	153.294
13.6672	5.94473		10.1127	11.6849		3.17286	7.46426		6.39613	4.2271		13.4765	17.8677			137.968	57.3061		88.4058	110.79		43.385	44.8232		95.8898	79.3824		178.755	145.784
11.2023	9.81623		5.28238	12.8018		4.57111	7.03312		5.87863	3.83433		15.5915	13.4657			109.541	70.2449		80.8393	118.301		56.2191	55.1076		85.5825	93.8532		168.583	78.8137
9.30418	5.64056		13.7502	8.51779		6.4278	8.15865		3.64043	4.81612		13.4194	13.07			86.7349	96.391		112.79	83.4194		51.2285	84.8307		66.3587	85.6822		131.51	166.176
11.2379	4.81552		10.4596	12.1956		3.68261	9.70526		2.82585	3.49037		17.0018	14.0896			111.767	89.6735		86.9279	94.4466		46.3495	54.5025		80.0272	79.9032		74.5669	104.229
11.8981	11.8272		7.67184	5.91547		3.16451	14.2292		5.98137	7.50654		9.88201	22.1135			90.2392	71.5		76.3235	73.8845		44.5124	77.4368		87.0374	89.5144		85.15	105.984
12.6047	16.8274		6.21885	10.0543		2.69197	7.36707		6.42101	9.98207		10.8579	16.5383			129.464	159.667		86.9697	102.168		42.4851	53.5206		82.243	94.9471		133.298	119.798
14.2326	16.7757		11.3953	14.1968		3.11867	3.57052		5.80948	3.67977		11.3032	22.7659			109.827	95.5596		103.451	106.238		41.5581	41.061		78.8535	82.2348		91.2235	121.349
11.376	8.21904		8.74012	6.77816		4.7707	9.40576		4.96596	11.8991		11.7182	14.4602			117.053	107.979		75.5983	68.4828		43.6311	73.9151		72.9375	88.7333		124.75	134.742
14.209	12.0984		10.1881	6.9762		3.50445	6.18541		4.87612	4.12142		16.876	15.3972			118.602	88.2418		102.321	83.9514		43.2073	49.0361		74.3299	95.9275		145.629	177.19
13.1095	12.674		9.30726	9.82008		5.40512	4.9719		3.23124	7.15222		14.4819	7.94708			117.491	72.5246		85.75	94.5251		57.321	46.6593		93.0806	62.4408		86.65	111.667
13.4179	5.38031		9.14461	8.45624		8.10261	9.27989		1.49658	5.60552		12.3101	15.6529			109.64	97.0659		82.539	92.4976		71.0714	65.6517		84.1539	78.6651		158.617	104.706
10.3828	11.7098		14.0094	10.2847		6.60334	10.0306		3.36552	6.38703		13.5745	13.5544			83.5	79.4133		87.5177	115.278		42.5124	60.7903		68.093	92.9848		78.9178	72.608
11.7534	9.71177		20.4789	8.43048		7.40563	8.27788		9.65439	5.25252		15.9931	23.9555			115.617	137.717		94.8496	82.6564		57.4273	101.837		86.1469	79.9187		88.0532	109.049
9.10519	10.2193		5.52218	9.30585		3.9963	6.86015		11.418	9.90205		11.2857	14.4597			85.4487	109.447		85.5938	94.1435		45.7542	72.4127		94.7831	90.98		136.393	109.404
14.2211	13.1073		4.61547	7.73841		6.73819	7.47906		7.24703	7.7963		12.1418	10.8414			131.744	98.4061		66.9242	88.2356		62.2364	86.7571		83.4293	81.5892		102.64	88.0859
18.2845	12.4563		15.0442	10.4484		11.8	10.947		3.24326	6.42392		9.59248	9.84703			118.368	126.875		90.7667	103.271		121.987	105.821		66.6619	75.3074		122.802	109.19
17.1623	9.77137		7.39604	6.47689		3.11797	8.52951		4.47822	7.21748		16.786	16.493			98.992	107.348		83.8469	73.9444		47.0685	63.8052		73.3371	71.1383		108.826	171.581
7.2336	9.93352		5.19091	8.64121		2.67322	16.2789		5.10695	7.87894		14.239	13.1463			80.2718	117.256		67.1765	88.4545		41.4576	85.3077		61.4508	82.6757		75.9032	158.703
11.0146	9.24242		11.7653	6.49493		3.1702	4.07727		6.21829	7.5373		13.3919	15.0761			157.417	94.7213		103.662	78.4906		48.1191	52		90.4721	86.7032		74.3688	80.9184
3.44485	19.3562		7.13139	4.31105		5.75268	8.81563		3.55041	8.65804		8.95609	11.866			64.5909	94.507		76.8136	78.3471		46.6884	69.0942		66.9133	87.8085		123.495	102.838
5.20812	12.1489		7.02377	4.4328		1.34822	4.38571		4.98113	6.62749		13.8793	11.565			69.3243	109.362		73.4052	71.0385		45.7931	50.7217		65.6354	87.9701		93.9167	101.803
19.8495	5.20067		11.6046	11.2624		8.03647	9.37286		3.51802	3.40285		15.7529	13.2476			125.554	100.174		87.2667	94.623		62.4925	87.0929		78.1	75.0571		86.9273	82.6492
5.45728	8.42395		19.9893	7.27105		2.33685	14.5283		5.50875	4.11017		12.8291	12.1208			76.4737	62.2		111.94	78.0659		77.1013	72.5682		83.5306	81.2947		72.2406	134.411
14.7736	14.507		14.3675	10.8048		1.13348	10.9939		4.60893	9.91477		11.9493	14.3966			162.509	82.6349		149.062	85.4043		41.193	70.8232		67.921	104.7		90.5252	166.716
11.7875	8.9437		9.42979	11.6063		4.27463	11.0435		1.28112	5.09631		7.19359	16.3185			110.385	134.01		79.8116	118.121		69.42	58.5491		47.5	70.2623		106.073	108.224
10.769	11.2361		8.4123	8.25809		0.865911	13.9099		3.36495	9.22316		8.37107	11.7031			103.439	88.254		89.2435	67.0335		48.2632	58.0998		65.4872	82.3767		113.277	131.075
21.6485	12.9334		13.9662	12.0818		1.24393	3.48953		7.56425	3.94586		16.1119	14.0743			123.191	99.1916		156.517	112.763		47.2692	52.2745		81.5663	86.4608		158.213	105.557
10.2184	10.2051		6.49625	7.9275		1.2845	12.2212		3.41637	5.27225		8.95019	15.7976			122.804	91.0737		82.5952	78.2787		67.0222	64.8889		65.0847	77.7143		114.885	98.2083
12.1164	11.4825		6.77304	6.58002		2.28833	5.50469		5.767	4.63375		15.6648	13.1529			95.1075	98.02		76.1	86.5224		52.7031	86.8518		68.512	82.3869		90.4516	131.529
17.0444	12.1216		7.21006	7.27378		2.55961	4.47853		2.45899	7.05556		20.5228	8.89009			149.644	115.429		65.8649	72.2736		56.7381	40.9346		74.3043	99.7468		177.479	126.513
13.9496	9.0294		6.31274	9.67254		2.17537	16.3333		7.55738	8.22095		12.5586	17.6034			145.577	130.099		83.1356	92.6897		68.5882	77		89.2258	88.8372		139.566	101.321
8.92182	7.07244		16.0362	6.66175		1.56444	12.4065		8.02447	5.86598		8.06232	6.88235			95.2887	97.8993		129.748	82.858		95.9524	82.1932		89.7976	75.8667		83.7059	117
5.96732	9.47927		9.59004	8.66467		0.432203	16.8118		3	4.53819		15.0508	11.228			77.3729	79.9958		90.4699	83.5665		36.4286	57.4405		59.9434	78.3408		161.258	121.537
9.85928	9.15507		12.7257	6.63772		0.740145	12.8775		8.09008	3.57482		17.8146	14.1714			106.987	116.539		82.0879	75.8211		57.5	60.3771		82.5	79.7229		191.436	74.0779
17.2153	9.16168		9.57316	7.96303		3.63301	13.4577		4.50715	5.5947		12.3263	12.3894			154.466	90.6746		94.3456	78.7269		57.4305	67.0245		70	77.4224		110.566	108.277
16.307	12.1144		10.1005	1.73715		1.8242	9.56526		4.18321	6.03456		15.7446	12.3412			113.934	89.4986		82.9456	51.7059		56.0333	99.67		73	95.2364		74.3869	93.0595
7.15272	7.26247		13.2322	5.79861		0.909827	7.20839		5.1161	7.35438		14.4668	12.7986			82.618	113.091		111.909	91.2277		57.4	54.0286		84.463	89.5371		154.468	116.642
9.78898	11.8607		9.22741	6.51926		1.7293	14.8502		7.05006	5.04673		14.7595	9.97074			112.107	78.1638		93.4381	68.2807		72.4468	159.405		87.5541	84.1586		122.726	105.905
16.6319	10.0309		9.00924	10.908		2.65173	10.6905		4.63305	4.96331		8.65666	11.1405			133.056	91.5849		87.5938	102.695		57.4412	98.6964		72.8933	79.3103		104.864	130.627
4.36074	6.07705		8.63755	5.88988		0.298982	11.8883		7.55303	8.68555		8.38742	13.9933			77.2609	111.422		86.945	69.0349		39.1667	70.5422		92.0308	94.617		140.722	100.086
10.4608	11.2093		14.7378	9.61755		2.4353	11.4603		3.12241	9.32315		11.3314	15.2731			109.941	74.0408		85.7943	113.63		65.8691	66.6462		82.3182	86.5522		141.809	93.5164
16.9059	19.1322		13.9139	18.0603		1.50389	5.5108		2.96173	8.08784		5.50669	15.3016			106.014	136.807		129.207	124.504		68.2941	77.6304		82.7241	93.1529		91.4722	97.4831
20.632	10.433		13.0119	12.3326		2.42527	12.8499		6.81913	0.665497		14.1117	14.748			144.179	136.734		101.242	126.161		52.8775	134.079		87.4667	51.7273		124.274	79.4453
12.3402	10.0906		11.308	13.4554		2.85256	14.6209		2.48906	4.51211		22.8511	12.1539			103.209	104.33		107.679	103.931		59.0763	65.46		59	71.1273		155.387	121.847
9.86486	14.3182		13.0305	13.4278		2.26671	14.0925		5.2794	8.08835		19.8667	16.1529			134.474	100.605		108.452	158.896		50.7368	64.4979		77.25	72.7952		171.576	147.442
11.162	11.1984		13.7252	8.59441		1.69444	5.02392		3.55382	5.99674		7.61784	11.064			139.035	135		96.0356	119.902		63.6912	84.025		71.6857	89.6293		191.36	109.683
9.34558	9.42714		13.2071	5.379		0.909798	14.2138		5.39288	6.8842		14.6137	13.8023			88.1575	87.1772		91.4978	68.9615		50.1429	63.6162		83.514	86.0736		110.292	78.1523
14.4743	9.54655		14.1684	10.54		2.24092	6.78106		3.37778	4.86793		12.7262	12.0703			89.8872	107.823		86.6812	110.191		70.32	43.436		64.7407	85.4341		112.16	93.6818
12.0483	7.71954		10.138	8.14157		1.1639	7.06885		3.22955	5.45599		11.4446	10.7659			112.368	98.5737		75.5035	92.8974		42.1333	57.7869		85.3953	67.7558		132.316	126.186
9.89796	8.70234		9.2853	6.84906		4.22634	6.74019		1.64437	5.3673		12.0312	17.1335			87.8017	153.5		89.6369	80.6667		93.3636	64.3929		64.1304	77.6917		130.308	138.167
15.1845	11.6911		14.1376	12.4805		1.54061	11.7877		4.20854	5.08016		9.659	9.6822			73.5475	74.2348		95.0108	115.942		69.0278	64.1456		61.8273	72.6019		74.1471	114.098
7.97101	12.6551		28.6248	13.1458		3.33449	7.00968		6.04675	6.239		17.4206	13.6426			81.2081	89.8712		212.505	103.597		68.3571	82.0928		70.9355	78.6712		102.379	140.505
8.97767	8.32182		8.14196	3.68509			13.1916		9.17734	3.84689		10.7838	13.3402			120.091	97.2408		84.539	77.7708			78.4167		74.3158	67.7925		139.856	137.417
10.6376	9.31758		0.88986	17.7151		5.13253	5.71673		3.12178	4.76646		19.2058	11.6535			116.783	83.843		56.5556	88.9635		43.4694	47.7755		79.5821	80.6423		96.125	144.78
13.8639	7.3362		14.5833	10.9199		8.08546	9.30252		3.67421	4.17775		17.4897	19.6557			128.241	104.552		104.639	98.75		61.1368	66.42		63.2737	87.9714		91.7953	109.417
12.5823	7.77176		11.1823	16.3089		5.02582	13.465		2.36324	4.83149		15.0043	19.3236			86.5491	69.8554		96.4275	104.204		46.8832	74.5355		68.4909	82.1613		146.685	84.8256
16.1754	11.0757		5.50998	12.7615		3.95496	13.1704		3.22424	3.99274		13.3507	13.4585			145.579	80.36		73.2041	138.935		41.6723	111.29		62.9512	78.6149		153.316	101.026
13.5431	8.98747		13.6626	5.71266		6.46354	9.32671		3.43226	5.38201		17.6917	14.1036			99.4738	104.559		84.5375	66.3962		56.3546	121.593		60.679	81.3		116.456	131.633
12.9951	9.75929		12.0891	6.58663		7.67121	5.17599		4.72556	5.43929		12.8759	14.1233			102.721	99.8861		97.9815	112.778		69.2769	43.9703		69.8333	74.1053		76.1981	63.4286
9.40514	12.2219		10.0411	6.22111		4.44964	6.33333		4.21593	1.42458		14.8451	10.5752			110.214	73.7977		101.429	72.8235		46.7583	43.5656		64.0233	63.75		150.183	94.8413
16.0534	5.30701		16.8945	7.13688		0.998559	10.6165		3.35585	9.8985		12.0019	18.1395			97.6649	107.636		96.4269	63.8435		43.3125	55.1925		79.4857	82.0552		100.397	111.104
16.2312	9.17479		13.4458	8.92385		14.6404	5.82911		2.18622	3.55444		13.1117	10.0696			91.4009	87.8133		84.911	78.2731		96.3671	52.3465		67.3509	71.0889		158.119	92.4426
10.8262	10.0778		18.7768	13.6901		6.62386	9.2875		6.24297	7.01583		9.76429	8.0472			103.598	89.4542		98.7987	101.25		61.3579	70.2838		80.7532	85.3125		123.059	106.157
17.8408	7.68812		15.608	7.20772		5.85286	8.09038		7.154	5.07794		14.1057	14.5202			95.9341	97.1907		134.657	79.9304		69.4407	75		74.898	80.146		162.699	114.705
11.5079	10.2328		8.25034	9.69045		4.83168	4.92989		2.23197	8.09085		14.5293	10.2794			86.3095	75.7561		82.8378	97.0248		49.7959	42.8391		52.6	82.367		115.211	98.1212
5.03155	10.2093		16.2138	9.89116		7.70799	12.7116		3.38235	6.86215		13.154	8.6432			66.4583	101.356		108.47	102.035		50.8727	124.029		65.431	87.5525		97.7971	86.1827
11.9577	9.58324		6.52946	5.7827		13.2146	20.4357		3.58682	4.20913		20.4776	11.589			80.8343	99.2184		81.0215	65.6319		94.4545	158.91		62.3064	76.985		179.633	88.7614
12.2688	12.4547		12.4968	10.3145		1.67673	6.81213		2.62651	5.27512		12.8847	8.50249			148.826	95.2129		120.438	102.271		47.2	89.2564		52.8485	82.6721		100.296	76.5224
15.9294	9.94521		15.4404	6.78005		3.09983	5.78677		4.65485	6.65751		15.3738	9.57463			122.703	108.34		121.644	74.1117		43.7711	58.5815		74.5405	69.163		87.6813	90.0359
8.43176	11.6809		10.7721	9.25969		6.23466	4.13048		4.60149	5.30593		14.3095	10.7171			112.111	102.436		74.7415	98.5		53.1385	51.7183		74.13	72		149.421	129.48
9.91177	4.92977		9.46529	8.95219		5.2855	9.03704		4.46216	6.98274		11	14.3062			95.1832	117.488		93.3803	85.7634		56.4457	53.0435		67.3113	87.7721		160.518	92.9514
10.7697	13.8074		10.6842	1.83955		4.67407	7.89076		2.59056	5.63226		12.021	11.8074			102.312	79.6757		92.9829	113.5		51.9647	60.974		58.6897	80.6926		129.509	129.691
10.8144	5.17563		9.62059	10.9525		3.21516	8.40232		4.66554	4.5725		9.85033	10.4053			95.9553	144.089		96.0069	108.071		40.5776	54.314		61.658	82.9061		65.0978	79.618
14.977	12.9374		12.9168	4.38972		5.07607	5.19786		4.74704	7.28589		10.7099	10.9752			90.0762	76.9647		103.096	63.6078		46.1635	49.4237		61.6385	78.8026		95.0909	115.297
8.99888	11.0198		10.4082	12.9923		4.63717	10.2109		5.84427	5.43552		10.4672	11.8212			83.0773	105.987		77.6549	122.127		64.3509	66.7812		72.4108	83.3166		99.5709	93.016
10.4542	12.3385		9.83697	8.79889		3.2603	9.30603		5.56219	5.97232		10.857	9.56334			100.754	113.966		90.1067	96.1212		47.1191	62.2788		79.7528	67.965		84.8351	85.9052
16.557	9.02118		13.1164	9.97903		6.62359	12.5652		7.8548	5.18093		14.5106	7.75344			120.853	123.478		95.3461	117.138		62.5954	58.4068		78.072	79.9128		99.3758	85.1415
19.3514	12.3971		14.1041	14.0753		7.84293	7.52941		5.70112	4.18712		9.84252	9.55329			77.6873	101		83.5745	111.177		68.8736	49.9512		69.6737	74.5907		67.1199	100.963
11.8079	9.78199		14.4773	9.08556		3.55556	6.06294		6.87238	0.899379		8.81083	7.82485			115.814	113.368		82.0381	103.598		73.4118	58.7797		75.4414	55.6923		65.6566	99.8085
11.0035	12.5133		4.59112	16.3233		6.01413	6.20974		6.20131	9.43048		15.7114	12.7935			80.7403	121.412		68.9474	147.716		50.0588	73.6889		83.6659	96.6301		79.5995	87.0159
13.7961	15.5537		19.5511	13.0902		3.89017	6.55577		5.64664	3.86663		10.6264	10.6471			112.576	112.985		79.0239	114.564		45.1811	63.1296		66.8072	85.1075		80.4967	114.238
12.8398	0.453177		10.003	6.84462		3.13271	14.311		5.141	9.48733		12.3112	13.2844			75.4068	143.316		122.218	90.2024		44.0989	61.7632		82.7478	84.3604		117.675	88.2927
10.3644	11.2666		13.4526	5.01142		4.02881	5.03856		6.12698	4.88604		13.3663	7.67276			112.442	38.7143		87.1236	66.5152		51.7123	46.9609		74.6509	67.0926		78.0151	109.587
7.59911	17.7309		7.37327	6.78399		4.00399	4.28367		9.20963	4.32222		12.3644	10.4494			121.405	122.27		68.0226	95.8684		64.0638	47.1685		76.0468	66.8221		99.8391	105.6
17.8413	12.7968		6.20185	11.4117		1.46218	14.4194		6.73326	3.32563		11.436	8.79632			94.7952	116.359		66.6025	99		65.2222	91.4286		80.6287	88.9118		78.0602	99.0122
9.32575	10.4765		5.0339	9.00299		2.98103	3.62342		5.69141	9.29407		9.46487	12.9208			104.582	113.412		69.4286	103.69		57.9447	75.1429		75.0423	92.6591		102.979	127.22
11.2705	7.87419		8.32035	10.9075		2.4865	8.07649		5.8034	2.65363		12.6056	7.94467			109.526	103.527		76.88	109.709		49.3855	50.9107		79.5251	81.4286		88.2874	115.431
17.5559	12.6007		8.46244	15.7863		0.720411	3.81509		5.50859	5.42926		8.5167	13.965			122.69	100.992		85.7612	104.365		43.5946	46.8909		80.4781	73.7531		73.9847	125.552
10.5722	8.65779		15.0851	16.123		2.02245	5.47125		6.59231	2.92916		7.07045	10.0135			102.526	107.308		136.825	113.774		77.0556	58.0508		82.1979	77.0196		79.6701	68.4828
15.1698	13.6372		9.50934	5.49832		1.00429	4.43618		7.67015	3.58347		13.5494	11.5692			102.327	87.746		91.8197	75.3692		45.2581	49.5809		78.5416	75		80.4812	69.9711
8.95728	11.2906		13.2477	9.06733		1.33971	4.06835		5.58966	5.34382		8.60786	9.4011			93.004	137.203		87.3955	65.5135		53.3333	50.8265		76.7097	61.1333		105.42	77.7727
14.2892	13.6625		5.85425	17.2229		1.32277	3.95979		5.36982	5.13698		13.151	9.02932			107.873	110.522		72.3854	91.5411		42.8649	46.9314		67.1562	84.4938		87.1053	75.0128
19.4262	13.1628		8.66028	9.72709		2.32032	4.03916		6.98106	0.724799		8.26944	15.6316			146.425	102.152		91.3708	84.1897		51.8205	48.8902		91.786	85.5263		71.6568	96.7753
14.7143	5.72248		15.8478	2.61967		1.87843	4.83128		5.55513	3.18122		9.33542	11.6168			137.333	129.244		166.284	66.5833		48.3394	45.0204		80.6039	84.4083		100.949	104.454
11.9353	7.50575		3.62103	10.6821		2.06799	5.28141		4.95059	3.27586		10.063	11.484			92.2692	85.7368		66.3636	107.855		57.6667	50.7878		75.4072	70.8182		85.7296	115.491
12.1902	8.93401		7.23371	11.8136		3.33783	6.53223		7.38937	8.37472		12.8962	9.99895			137.986	111.943		72.777	73.5536		67.1525	51.4372		78.5936	87.3178		135.81	95.49
11.9176	6.05263		10.4801	6.0449		4.21857	6.39125		6.21606	3.81087		10.5681	5.95674			122.319	83.8095		98.625	66.5618		61.1048	75.2969		68.4025	75.5603		77.1471	83.2558
12.2116	10.8381		11.1831	4.29012		1.45531	4.43721		4.57652	2.46621		11.2036	8.80084			144.911	89.8438		63.0784	70.5072		61.2712	47.7		68.4671	79.7407		76.204	121.096
7.97694	12.5952		1.13471	4.28205		2.03346	5.20298		4.94272	2.33736		10.3328	9.05272			93.8682	113.688		55.0769	71.2533		52.8406	66.2931		67.5326	88.9459		103.588	144.605
12.4866	8.69276		14.6887	7.70575		1.19586	2.40687		1.61759	4.99697		14.6014	9.58692			107.92	129.651		71.422	110.891		60.2817	40.3333		66.7895	75.5098		148.1	106.854
7.92147	4.24878		9.20985	5.77895		3.602	5.80186		4.33633	2.71886		9.43785	7.94436			108.071	99.8202		88.9862	62.3864		65.9167	74.96		86.6154	84.8491		94.1127	113.568
9.51366	9.65465		14.329	10.4527		2.30272	10.9089		5.45485	7.5605		3.77599	19.0486			87.5464	99.1061		116.733	107.214		50.1482	112.58		75.0455	77.7766		72.6552	88.5287
6.43337	11.0968		3.9869	9.48333		3.4022	6.23185		10.3146	5.54468		10.9801	10.7677			72.6897	97.8461		69.8688	105.37		61.0247	46.5905		84.3175	63.6903		98.625	88.5522
10.1022	10.9711		17.4526	6.82118		3.90187	3.89373		7.74081	4.29012		11.3026	10.1523			115.551	111.76		69.5976	81.2897		50.1867	47.1099		90.8526	86.875		113.444	93.4861
10.5302	14.129		10.9747	11.75		4.76288	5.24		5.56162	6.94286		8.45019	2.67557			106.889	111.129		103.893	85.4545		60.6887	73.8974		81.6587	72.1161		78.8353	60.9565
9.59743	9.16844		10.3285	9.28208		3.20079	6.71037		3.05963	3.73412		6.96017	7.26518			98.8826	125.735		107.054	90.2661		43.5135	52.3258		71.7204	76.474		79.0476	95.7294
10.5086	10.638		7.64944	9.67494		1.81114	4.54748		10.3196	4.30597		10.9548	12.8322			97.205	89.1878		76.6294	91.0981		44.7536	41.7097		90.5833	88.8704		95.3838	72.5226
14.7742	10.0623		8.07148	11.6203		3.4303	5.32347		5.11041	3.95199		11.8181	10.3821			147.305	114.255		82.5517	81.7221		75.2647	46.8824		87.3333	71.4286		88.687	110.413
7.51335	11.3184		6.77603	10.4022		3.34012	4.41147		6.79005	5.04125		11.6115	9.82025			79.4115	92.2375		75.1275	103.182		55.1727	48.4695		78.4368	77.4275		77.1235	91.8298
14.7554	12.428		9.53864	9.48099		3.19271	6.10237		3.56597	2.18142		17.6093	9.74992			137.968	90.6405		83.772	101.226		66.0154	45.6904		93.25	64.3871		90.906	101.546
9.27835	9.38306		16.4429	10.2187		4.70561	5.28214		1.43819	6.2911		12.9922	11.7221			94.7368	125.24		78.2233	75.317		67.0412	45.435		63.4194	78.5291		107.269	63.0924
12.6226	10.1435		6.8539	5.99618		2.98032	6.43978		4.27571	8.35011		11.3941	9.96912			144.127	90.0842		66.5254	70.9548		58.2308	59.7143		68.1014	85.4621		73.9014	78.2239
5.51272	12.8011		8.71996	5.31482		3.71273	5.66883		1.63593	4.2823		15.6391	8.50126			68.6333	100.845		57.3671	87.6944		51.9783	50.2508		69.2	83.431		104.86	101.315
13.289	9.05592		8.6763	8.72964		4.94623	4.94148		3.2974	3.09672		9.83333	9.88391			127.247	91.1848		76.9254	77.2238		86.9636	53.6415		55.4375	68.4314		132.568	85.7863
19.5232	10.1304		9.68969	7.44694		2.93968	4.56597		2.28484	8.50222		10.8776	7.31396			111.955	97.5833		92.391	85.4554		48.7368	51.913		90.4483	90.3176		126.565	77.6525
7.02604	8.17359		8.51485	6.07904		3.16632	8.9841		3.0442	6.08445		4.10601	6.76136			84.3125	100.455		89.5833	76.907		48.6508	90.38		65.9362	75.3496		80.1379	85.8763
15.6224	9.68019		10.5144	5.51007		4.04705	2.03533		6.0346	6.37826		6.97622	8.63508			139.4	106.651		93.0417	75.7846		61.5329	44.1667		67.2484	74.1367		89.9032	95.8854
19.9549	11.2287		9.1282	8.81845		2.18655	10.3894		2.34096	6.59184		8.08333	6.19143			133.349	96.0872		71.2	79.3661		47.2055	114.5		68.7656	72.5333		87.3	77.0833
20.3746	8.03878		9.81262	8.28929		6.69734	7.72016		13.9866	6.45073		14.1752	8.34489			88.245	78.3775		66.4139	92.84		52.5401	48.916		118.409	83.8387		119.544	89.1667
6.9658	8.93938		6.83252	11.4575		11.9049	3.14856		2.81877	8.66307		10.1228	7.22914			84.6854	92.1333		72.7217	124.1		51.8277	39.42		55.7091	79.0901		72.125	91.2679
9.29922	9.71617		2.68538	14.8155		7.74652	7.10165		4.36063	8.44206		12.364	6.29808			87.3495	87.4132		60.2222	89.6529		50.9022	50.6863		81.1748	86.2339		156.145	85.4348
16.3687	11.6953		12.6731	8.02855		7.72877	4.32394		3.25216	7.58549		11.5518	7.80736			120.496	108.821		97.087	103.02		57.9658	62.7955		62.7667	90.1803		124.146	63.6857
6.81607	16.9408		7.2973	8.41781		9.57966	6.10373		4.95603	8.07774		10.6438	4.14421			87.3881	117.608		80.0847	91.2148		49.8585	47.6091		86.1961	88.4548		76.6566	75.3103
5.9493	7.78549		5.53999	11.5253		5.10495	4.11765		1.48383	8.52399		10.6203	9.67131			82	91.9896		67.9359	113.04		43.6949	43.75		58.6111	81.6638		69.9167	75.1487
14.2234	16.5985		3.19152	8.05198		7.66718	6.62729		6.75932	5.51093		9.37321	9.62415			118.116	82.7049		52.1282	82.2508		69.4306	86.587		61.7447	76.9823		71.2127	104.796
6.90164	10.9985		11.6334	8.18312		8.88769	5.90812		4.94341	4.52532		8.26363	13.3028			80.1905	108.015		111.323	87.9066		67.018	44.24		85.4453	71.2031		72.811	163.061
6.7169	7.85619		4.59817	8.91708		8.07995	7.44358		3.13388	7.92775		6.46017	11.5037			80.2364	125.85		54.9273	91.5349		66.3535	86.5195		79.0732	91.9619		78.0654	83.9459
10.2555	13.2916		11.7687	12.2896		10.2505	2.56555		5.17695	6.07527		9.14468	20.7844			102.975	74.6835		123.036	106.18		71.3901	40.1356		77.1678	79.7816		81.0696	59.8811
11.756	7.79013		15.9805	8.03378		4.11585	14.9326		3.75637	4.96034		10.2063	6.41775			125.475	101.586		82.8081	78.1918		45.9268	57.7826		87.7381	73.4603		72.4569	77.1556
10.6502	4.72624		8.73162	13.8927		8.34683	7.21198		6.61407	7.27883		9.7494	9.07169			115.078	80.4259		84.8214	110.352		89.1849	55.8929		80.8951	80.5971		62.7118	65.3893
15.9209	6.62246		11.238	14.7484		7.79745	6.4503		1.04572	5.03985		7.90614	9.08346			143.535	86.3194		114.097	110.743		49.3838	62.0308		37.3158	81.4963		81.1615	80.5069
8.25525	8.49133		3.61781	13.7163		6.54457	14.9984		5.50278	4.54262		9.79551	16.4955			86.5217	81.5667		64.0769	124.094		90.0533	64.8306		78.3453	80.5647		75.6804	67.3066
9.24819	6.23887		7.40199	17.783		13.1903	13.6609		8.04434	5.54541		9.95173	3.33925			87.7355	85.6562		73.0492	99.0417		142.731	49.3495		87.0102	80.4968		64.4271	67.72
7.62826	11.5538		8.05166	4.16078		1.91582	11.5531		2.57879	7.99659		8.91566	9.44702			86.6707	84.0545		84.494	66.9804		82.5	56.4896		71.6487	73.644		101.151	99.5233
9.429	7.96331		2.93193	7.39744		8.9929	9.00245		4.78214	6.26708		9.88657	10.9061			96.9255	106.34		71.7879	81.596		93.7593	60.6429		70.68	82.8284		122.306	85.6905
3.49343	9.84547		7.6866	3.06534		8.15154	6.51771		9.74928	0.0591133		9.71864	6.29921			80.3488	79.9555		83.6265	66.7881		71.4094	62.0307		96.7914	36		68.0662	117.073
19.7048	5.738		14.5707	14.5343		8.35237	16.0488		8.9737	5.54766		10.725	10.6263			110.53	97.7736		82.6789	99.4638		81.593	46.5373		88.9316	76.691		66.8916	64.6349
14.0554	10.3222		4.11395	11.1621		10.6863	20.2492		9.08364	7.24813		7.74247	10.5156			128.312	71.8522		73.303	121.378		78.6784	57.5695		89.9057	74.6319		86.469	101.144
14.0802	17.2016		6.95483	9.4842		10.328	3.6334		9.11568	3.81799		9.62968	14.4773			116.278	102.487		77.6522	107.171		83.0902	43.0227		85.0596	58.1936		64.3362	100.393
7.81896	10.7936		8.05257	2.61237		8.49345	4.593		10.7453	3.52563		7.82167	13.2052			78.1064	119.365		107.984	72.4		112.453	46.1852		107.05	74.8861		62.2266	103.897
11.6275	11.3368		6.68309	5.00583		8.03159	3.67624		9.21692	4.12123		8.25965	15.3794			101	107.647		86.5957	67.1094		91.4157	46.8591		91.8529	68.7829		71.5739	82.9851
5.96736	10.3358		4.1334	13.1496		8.98033	13.6535		10.8178	2.68619		9.18009	13.0576			75.8617	107.662		72.1207	109.762		53.7235	67.4053		107.118	68.0781		92.2268	105.88
11.3672	16.0668		10.3824	12.0073		10.2043	3.8976		11.0969	9.52466		9.51032	10.742			119.915	97.8		85.0292	132.48		119.115	49.7143		115.346	113.141		65.1969	88.0808
7.74006	7.07274		5.27752	8.28472		10.2487	6.47314		8.49144	2.73559		9.25822	12.1745			99.2549	88.5864		69.2593	84.854		121.761	50.473		84.5803	72.421		67.4757	96.4345
10.3461	13.5401		12.1845	10.7576		14.5168	6.95146		11.2737	5.78951		9.02492	15.1517			108.434	75.755		73.4486	90.5123		77.102	49.316		113.884	86.7048		87.031	93.1236
4.86145	11.8461		10.4238	8.46317		6.30858	9.78101		9.42833	5.81164		9.28317	10.1663			75.32	138.198		113.967	81.8309		93.2439	50.6325		101.826	77.8969		102.47	66.772
10.9217	5.70996		6.77383	7.45087		6.00634	8.38919		11.291	2.75861		7.83675	12.063			115.811	135.637		80.6346	82.496		122.258	45.8925		95.2076	67.425		82.3628	75.6847
9.91137	8.74858		8.05177	7.33541		3.87061	5.20967		9.51712	6.67804		7.31026	10.6295			104.27	75.5059		92.3438	77.9337		80.5385	47.5342		95.3666	86.1786		67.7216	126.643
10.5516	16.6676		12.9568	8.79173		1.35912	7.26308		10.6238	1.91633		8.33478	13.4445			107.389	105.182		119.949	82.5395		51.7222	102.63		103.085	67.8929		99.5862	111.457
12.9111	21.6456		10.0274	5.33218		11.7445	5.5418		11.3597	9.14969		6.22785	9.43543			116.752	126.358		93.973	66.2901		102	43.6417		103.04	85.7126		98.4	104.453
10.2923	14.541		8.93901	2.54182		8.73607	10.8532		6.03824	1.12764		6.83857	9.7012			103.27	113.639		84.1097	74.3385		113.383	114.49		90.7789	80.1429		142.969	95.4902
14.5784	11.5929		11.7713	2.32578		7.66961	5.31905		9.01251	6.68574		5.45207	10.0398			96.1714	88.1608		105.605	77.5		49.5786	55.85		95.1786	69.1174		73.4304	115.019
16.5799	10.3133		10.5709	10.0991		9.21199	14.43		8.59851	0.931992		11.8752	10.1097			97.7305	100.127		85.8485	111.29		58.5686	73.1296		84.4862	54.0556		150.617	97.5631
13.9232	8.63809		5.55017	5.6726		6.61052	5.60045		8.95493	7.88872		13.8435	9.49696			79.4816	90.4091		82.964	74.5585		71.0909	53.0851		88.854	77.27		133.956	132.957
8.79192	13.7801		10.4596	5.88945		11.892	5.51331		10.2494	12.299		5.64992	10.2041			85.8947	92.2373		88.6736	71.9485		56.4128	48.7395		97.6682	123.924		78.4419	120.69
11.6416	9.71093		8.94211	2.68335		12.4158	7.10917		9.06156	6.34007		11.6305	16.6859			105.558	118.509		94.0964	69.0961		55.5369	43.2212		102.288	69.1009		113.21	91.1151
9.03973	14.6657		13.1736	8.31023		5.99958	15.1816		7.28795	5.06592		5.88925	7.83944			83.7818	120.342		115.802	86.8276		53.5693	59.9596		79.4083	90.0286		87.3571	106.952
9.10017	10.2162		8.88597	10.527		8.94245	8.65		10.2061	8.2906		6.38692	14.913			99.4151	96.4658		86.4059	92.3734		49.1835	112.298		101.823	85.7823		74.4127	131.362
12.151	7.9466		10.2826	6.25686		3.38173	3.64718		6.16198	4.41626		9.15464	11.4457			115.564	105.602		102.558	72.0287		42.3061	61.2982		76.4085	90.8546		82.084	136.568
10.7554	12.5536		11.7137	7.60585		8.60905	9.82746		7.3082	10.0217		10.9612	6.98961			108.831	77.2987		122.169	72.5838		66.4031	74.6732		82.9931	81.7699		75.9904	107.068
8.90374	13.407		13.304	8.01592		7.87802	4.73368		4.52455	9.90042		6.7539	13.6171			90.8182	124.438		116.41	79.7259		98.579	85.08		82.6546	89.8654		74.9423	158.976
21.0563	14.2057		15.9781	10.3534		6.12649	6.00461		6.73339	3.00976		11.2135	11.3074			112.173	103.711		77.4697	92.894		121.088	43.1457		91.4756	77.125		69.8532	86.1447
5.17302	12.0017		8.45753	14.2315		9.71895	10.0814		6.0308	6.91415		8.32884	14.8981			72.4222	100.708		80.535	112.549		50.9829	68.3881		81.1951	99.0405		77.25	126.336
22.6379	13.2965		14.0221	12.595		7.87523	9.81538		7.7916	6.865		10.3595	15.0958			138.69	118.797		147.558	94.9394		49.907	57.3483		106.596	83.665		126.116	80.6279
13.3842	11.6578		5.59014	13.0764		4.52389	1.99697		5.46239	4.49826		4.61429	11.9276			145.887	148.866		70.0337	99.1587		101.704	41.25		97.4127	79.0408		86.1333	115.733
18.5435	14.7057		11.4464	9.23028		10.0158	22.0571		7.9337	9.42136		7.62177	15.5318			100.353	124.586		114.904	97.3825		67.7767	93.375		94.2771	84.4947		67.7213	95.5909
15.6744	10.3412		3.46633	7.57101		7.65287	13.3066		7.53607	7.53632		11.8345	10.5946			117.309	106.871		60.4348	76.5763		50.5895	63.788		90.6145	84.7278		95	119.304
9.23322	17.1271		11.3325	13.1282		9.27282	14.103		7.39551	5.20418		12.7273	9.43081			84.5417	116.407		113.975	108.852		51.3533	98.3239		76.4643	82.0659		113.151	116.516
7.49182	16.3455		5.92284	6.08088		8.72783	12.867		6.74376	8.00716		11.5116	9.21569			82.3258	75.2132		84.7739	71.8544		84.9658	70.6415		90.7303	91.0581		77.5202	92.6761
5.21346	12.1951		11.6974	2.08728		4.23013	3.7164		10.3674	8.75246		14.4086	18.0031			96.8214	93.2925		116.486	52.2593		50.55	44.5968		113.367	98.7083		86.9717	105.055
6.79129	3.47285		11.5729	8.93956		4.72376	4.74261		5.62918	6.79579		12.751	11.1645			74.7603	113.445		96.6333	100.432		69.3243	63.1311		77.4869	85.5471		126.155	76.4557
8.71548	14.8145		11.5164	10.2982		7.9164	9.00541		8.56887	5.87997		18.2579	8.18459			96.9485	59.8226		138.087	115.024		51.5931	60.8415		86.7062	74.2379		89.0069	68.9054
5.2833	13.7333		7.20342	5.42209		6.88268	3.96856		1.78645	6.0525		11.1818	11.0037			69.4957	82.0972		77.3265	88.6774		44.5177	56.7101		69.85	81.2623		104.591	114.904
14.3087	14.4321		7.38975	10.2776		11.0677	10.5057		7.97224	9.33471		10.4994	9.15492			132.676	115.431		80.3282	91.8795		61.673	70.432		90.6784	92.3945		106.327	86.9717
10.7811	17.1154		6.45011	8.08707		8.4453	5.49087		5.61753	4.02178		7.85507	10.6106			100.276	101.525		86.197	75.9917		51.0175	69.8283		81.7391	71.5814		75.0758	126.155
9.85483	17.1406		5.7513	2.29794		6.67934	11.0172		12.5668	3.51147		15.204	13.9581			105.661	117.221		69.0875	70.7		46.5542	54.5312		102.195	85.4186		119	89.0069
7.98593	14.1787		8.23251	3.2989		3.63167	6.84849		6.89343	9.77761		10.1587	10.377			82.2899	149.241		81.1013	84.32		41.2323	53.1765		76.2381	96.0576		107.073	104.591
4.99228	1.83178		7.64163	7.54281		13.7108	8.9878		14.8328	7.82639		11.2101	8.63857			80.8125	149.237		73.9848	81.0736		67.101	46.6796		159.532	81.3036		63.9198	106.327
3.15278	11.1113		5.9177	8.70525		9.83716	14.9389		5.90061	10.518		10.7666	4.95005			81.72	65.3333		84.6889	87.7353		64.0466	68.6151		84.8132	110.517		101.904	75.0758
15.8233	9.54423		6.80281	13.941		14.1741	13.9333		6.32924	9.8652		10.6278	11.1941			108.432	110.936		72.8301	112.6		145.719	56.7793		90.5338	97.2252		78.9295	119
7.89991	8.57513		7.47791	15.3101		8.81838	8.4716		6.08505	10.0895		11.1655	9.97521			74.6577	115.419		79.3589	117.201		60.2157	60.4675		72.3085	110.188		68.7078	107.073
9.10646	9.18825		12.5899	14.7641		4.66304	9.76471		13.7231	9.80793		9.92049	8.18577			93.3732	101.326		115.174	86.809		83.0323	83		113.631	95.6495		97.6111	63.9198
8.82546	8.54167		11.8358	11.5205		10.8358	13.8274		5.40096	7.72859		10.654	12.9583			85.2529	90.6864		100.867	112.559		72.6768	57.3489		92.5246	86.1911		114.439	101.904
10.8809	16.9727		18.2544	11.1604		6.28889	5.41176		9.2995	9.04592		18.0613	9.8337			115.741	97.2436		114.009	86.4931		69.8312	47.2778		92.995	97.5787		83.8254	78.9295
7.94149	9.07434		12.0691	20.0836		5.10357	2.81037		6.26756	8.25189		10.4471	10.0389			76.4134	136.267		108.287	98.4653		75.2105	40.3617		78.0833	82.2921		95.8382	68.7078
10.3976	16.1888		10.6041	9.07487		16.498	14.7624		9.2355	9.3639		11.0206	9.75618			89.1477	111.161		110.731	87.6667		137.667	69.0451		96.2591	95.5118		103.173	97.6111
15.1773	9.92609		10.3687	7.99931		8.38692	8.40661		2.44891	4.91426		7.6521	10.5399			127.883	127.054		104.177	77.4698		99.4673	54.6777		106.143	83.7848		66.8281	114.439
9.29163	10.621		9.70372	10.1653		8.17484	9.39961		10.599	7.67489		9.71924	8.92061			99.0333	96.5208		97.1713	116.254		113.704	52.9239		103.855	89.1736		69.8353	83.8254
9.8101	9.80214		13.5546	15.6415		10.1942	3.80314		8.10136	11.0467		9.71923	11.6583			92.9242	101.023		126.844	104.276		118.66	83.9615		92.2887	114.696		83.6277	95.8382
10.1429	19.3972		11.4218	7.9211		7.92733	3.132		7.02498	9.1355		18.6104	8.82326			89.7155	111.574		112.043	71.0461		121.2	41.2105		78.1333	101.945		92.0217	103.173
9.73311	9.85916		9.9995	13.1041		7.87214	3.89012		3.98213	8.42427		7.57594	4.81102			97.0854	131.073		99.398	90.5617		59.7826	87.4062		88.4286	85.3136		98.5517	66.8281
9.37046	8.05912		13.7309	12.8631		10.8476	13.54		3.95892	8.81314		5.29807	8.43182			85.5249	95.994		109.015	89.2279		55.1129	63.7525		88.7159	81.0118		82.9016	69.8353
11.1898	6.79896		10.9923	7.13708		7.44643	3.71346		10.7037	7.96018		9.08177	9.71693			115.296	85.5638		104.151	84.3186		76.5918	50.8158		94.4102	84.5376		87.49	83.6277
9.58044	11.2583		9.32078	8.6224		5.02573	9.95841		4.92266	8.44899		11.4021	9.23228			84.2383	71.3197		104.422	99.7963		72.8305	57.8364		78.4058	86.308		97.5	92.0217
14.1767	14.4566		13.1753	7.5		3.84952	11.1126		7.40466	5.44459		10.7192	12.6088			100.428	95.3438		101.155	66.1984		74.8518	54.9477		87.0182	77.3692		79.4578	98.5517
13.6044	10.3798		8.87647	15.1216		4.70813	6.14516		9.39931	3.09973		8.14917	8.82548			94.0972	154.634		95.6626	100.926		82.8793	122.464		88.3983	89.0577		78.1702	82.9016
10.1294	12.9841		7.47067	8.23628		6.65538	2.8672		8.07597	7.36699		13.3198	11.6189			115.589	100.614		83.8163	83.114		48.708	48.4324		81.5412	82.7927		73.5432	87.49
9.92075	8.42591		18.5498	8.62379		3.58444	5.3773		10.7056	8.07706		16.0836	8.02817			96.1829	112.347		88.0109	78.0982		94.1304	80.525		107.379	91.4608		88.2615	97.5
13	13.8708		13.6388	6.77769		6.91833	7.0598		8.45143	4.808		17.5464	6.60822			94.0333	83.2059		130.122	71.5232		115.306	64.2532		83.6059	87.7568		104.952	79.4578
2.36441	10.2725		5.5574	7.89593		4.85524	22.4219		9.85881	8.15823		18.8287	6.59605			70.8718	137.832		91.975	79.6473		55.758	76.9282		99.8602	84.7852		86.5537	78.1702
6.61653	11.5649		10.0562	9.98171		4.2208	8.43828		10.4507	8.53996		16.2787	12.7286			84.4054	101.598		104.528	107.743		44.3674	46.0909		98.948	87.7368		74.98	73.5432
5.29134	9.68277		10.3339	10.1528		5.60353	16.272		10.3553	11.3997		11.3692	8.42438			70.8225	91.8608		82.0725	97.811		48.8513	160.852		88.8414	111.396		63.4103	88.2615
9.99049	6.29733		10.3858	11.1525		7.46056	0.19295		7.54289	7.3335		13.034	10.4451			103.254	98.0292		108.894	116.066		60.3301	52		84.0769	84.9464		82.1696	104.952
4.98296	7.78202		7.82614	8.42534		2.7836	6.72832		11.0269	11.1853		9.2544	11.2977			93.58	72.6914		85.3807	83.2905		42.9681	62.3571		114.466	93.8803		117.384	86.5537
15.3232	10.3941		5.89641	12.1708		5.46652	8.56292		11.681	9.50913		10.2994	8.07974			117.667	116.571		77.8947	79.7156		41.9942	53.6271		108.031	88.2415		92.4235	74.98
14.8956	2.16469		11.7166	6.3119		2.53369	9.4183		10.2224	9.11325		7.36353	3.9379			155.852	97.6837		119.655	75.3366		42.7273	58.2222		97.8771	96.1875		79.9083	63.4103
13.8331	7.78581		6.09339	7.7737		2.82156	4.97574		9.37416	9.47484		6.7188	13.6746			93.7486	65.72		103.696	85.1146		48.9677	44.4819		89.6571	81.5889		94.6324	82.1696
7.09495	8.87063		12.0764	7.31045		0.808812	18.1667		9.40995	4.67638		10.1974	13.1024			96.5208	91.5905		118.126	68.5446		36.7143	142.03		94.1667	71.0656		82.0986	117.384
2.95748	8.72641		8.95726	10.4689		4.29976	9.09441		7.72614	14.0673		9.53551	9.01952			60.5806	86.7975		81.4343	103.942		46.807	51.4032		89.5192	132.722		77.3933	92.4235
4.40034	11.4259		14.5203	10.7875		3.47268	11.2255		7.88374	4.34948		15.8291	13.8874			89.8276	92.9572		139.018	124.333		48.8846	50.272		84.7024	66.9682		110.865	157.673
9.03152	7.14637		12.4199	5.79806		2.98322	7.75012		10.2839	9.90637		14.7728	9.9086			90.4737	130.522		102.826	74.9771		43.5306	53.468		86.2812	98.6827		80.6281	133.912
8.95958	14.8138		11.4704	11.286		4.92439	6.62768		8.30973	2.56366		13.4202	9.45231			98.0385	91.1807		122.432	109.428		50.8132	85.5957		80.5767	75.0455		105.439	116.719
14.7572	11.486		9.9244	5.24817		6.31739	9.99327		9.87326	6.21295		9.57238	12.3206			103.457	106.455		106.993	78.7945		45.3211	67.1299		106.801	89.1465		86.4952	121.286
13.4743	5.79884		6.82997	6.77459		6.29656	7.10325		7.26731	12.0453		10.7037	7.62615			140.061	116.377		61.5584	75.8512		47.6957	53.5111		79.022	130.653		87.9437	154.651
6.162	7.79162		10.7261	13.9652		5.33642	12.5238		9.53341	2.46732		11.2141	14.6544			84.3167	90.8485		88.9226	111.37		45	62.5375		99.4364	58.0769		77.8881	171.143
13.3099	16.3929		5.34851	6.65316		6.34212	2.61661		11.6929	1.59776		8.62084	12.0088			136.023	84.454		74.1081	68.288		52.4502	58.5		114.683	65.375		81.511	71.5263
11.7377	7.81739		9.77937	3.79658		2.97145	10.5086		8.2198	8.75844		13.165	8.8676			124.713	161.5		112.412	78.871		45.5312	75.2877		85.6463	81.8423		116.919	121.191
9.38601	11.389		2.73438	7.81257		3.91399	6.54808		7.27668	8.75712		8.50045	14.4784			88.437	80.91		63.6364	84.4359		48.4231	85.125		85.4454	87.8214		86.8671	111.744
8.38169	10.8586		14.155	8.22152		7.117	10.0076		9.35175	9.40701		9.6441	11.1555			106.268	84.3763		127.577	95.7533		52.8525	71.2703		95.8113	99.5323		96.1905	159.677
7.13932	6.80235		14.8934	6.87339		4.21557	7.71701		4.51654	6.43182		10.0739	12.1252			85.5241	113.907		133.364	72.528		61.2174	71.6936		91.0256	100.05		86.6639	116.182
5.99409	9.84268		4.48008	7.17389		5.22998	22.7352		6.10053	3.44493		11.0117	9.27544			98.9756	68.1569		74.3548	81.6286		46.1717	135.202		83.6487	81.431		69.6471	76.9266
7.70695	11.2614		5.24311	4.07678		2.50085	12.6841		7.60024	7.19725		9.45616	12.3088			133	99.4509		79.3021	75.069		67.1818	58.8509		83.9	80.4615		83.9143	89.1202
10.4436	13.9791		6.43499	11.3333		5.98754	2.28479		10.9685	6.52606		11.8866	12.6402			114	100.354		81.6228	99.5362		63.4906	54.3077		111.755	78.8636		104.214	119.644
8.61753	11.3811		15.2309	14.7965		8.41606	13.2641		6.71314	3.84861		8.78361	12.8027			86.52	113.123		105.275	107.397		61.9892	128.887		90.2841	55.2		130.419	83.3814
6.234	12.7197		6.37232	5.72276		3.45209	14.5581		5.75063	7.39329		8.83233	12.5954			83.0588	86.3478		76.0233	74.5404		51.16	79.5261		81.5357	95.1326		72.8942	97.3591
9.02337	10.3623		4.46743	8.90916		3.41725	7.78319		8.68972	5.82909		9.49196	13.3889			115.443	87.6993		78.9352	82.0612		49.7692	75.3857		69.7936	86.6398		84.2941	90.0354
7.41521	13.0151		10.4541	11.1715		4.06641	14.5992		7.70305	6.10672		9.80912	9.72171			76.3855	85.575		125.557	111.747		43.7347	69.7516		87.5882	77.25		125.95	84.0435
10.4154	10.8551		15.404	11.5684		6.45704	15.6387		9.2933	8.05807		10.1607	12.0498			86.0139	132.487		110.127	115.161		55.2143	58.1176		92.1527	96.2024		74.6546	90.1655
9.50361	11.0126		3.56419	12.9864		8.12383	18.6791		11.0121	4.08177		10.0654	13.5778			98.3224	96.9664		74.3563	113.343		52.1687	61.0488		80.5662	90.4151		95.1964	99.1895
8.18932	8.37393		8.72914	16.9571		4.54095	11.519		10.5353	7.57631		12.7037	12.5355			77.375	113.664		90.5915	97.3696		42.7935	53.2278		107.832	81.9583		74.3103	168.659
11.242	13.0257		2.97418	9.48237		9.14392	6.51632		8.35491	8.10821		10.316	11.1833			92.397	91.5787		68.519	84.9421		57.5906	43.0588		89.371	69.8764		121.174	93.5667
12.8909	10.4716		8.76568	12.5993		9.69349	12.8375		5.68134	5.599		9.58161	9.61671			113.221	108.029		89.1823	122.199		54.6957	61.9324		81.0581	78.8471		58.2237	105.087
7.00522	11.9199		13.0512	10.3692		1.74175	11.4901		7.4688	11.465		8.1304	11.8959			74.1547	67.4615		102.658	108.046		40.2895	62.525		89.2182	112.74		97.701	60.2364
11.0976	10.3924		6.58752	10.2206		1.42748	3.34407		6.92124	5.47254		11.881	12.0102			86.9925	117.526		85.8224	99.2857		41.9138	41.9787		71.6049	77.0949		77.3985	83.3434
11.6935	7.89905		9.49433	13.6539		4.19279	5.98576		6.10602	4.86339		12.4025				98.0311	85.5169		92.5578	130.667		47.0909	82.2391		78.2814	89		93.4024
7.64943	7.41892		8.95462	6.56187		2.15123	8.41338		8.90543	8.35609		10.879				92.7065	76.4385		89.3147	88.0847		51.6296	68.125		98.3555	107.833		133.709
10.7205	7.09775		7.88274	6.98646		5.76109	5.26577		3.35324	6.03307		8.1106				112.948	80.3415		82.2786	91.7555		64.9231	62.5909		61.434	86.0566		90.835
11.654	11.5969		10.7762	9.28111		11.7617	14.4707		12.0789	4.57617		7.7602				98.3663	61.0568		111.903	116.483		114.125	76.9536		116.895	75.5806		110.85
1.74521	7.88148		11.821	17.6826		1.33768	7.79441		8.90202	9.9515		11.1836				59.25	134.242		103.513	107.607		40.3214	56.5942		88.9583	108.292		99.1461
8.83944	12.1688		5.30605	10.6133		1.63155	9.49677		7.07792	5.93752		6.8569				89.4017	101.333		77.7913	95.669		41.0476	173.177		84.3905	81.2487		74.1539
9.92799	10.6117		14.4248	9.01884		8.0602	8.25972		8.95009	16.8481		11.4725				88.8791	91.663		153.774	106.404		74.1539	45.3969		91.8358	123.79		79.0805
8.43704	3.2813		8.0733	9.10131		6.24857	6.35882		6.62957	13.6677		8.74621				78.1434	93.3077		82.7931	108.078		77.8095	47.75		82.0566	129.095		98.7846
9.52621	12.5129		10.4128	4.92522		3.02177	8.70213		13.5176	8.55963		11.0719				95.2187	80.72		103.188	68.4933		47.3182	66.5814		96.5419	110.355		98.0256
5.29958	6.87593		13.4616	13.3084		10.1786	6.63035		11.0959	9.63485		7.38113				72.2948	117.443		106.427	119.31		111.964	56.8		114.085	109.638		54.8
5.46913	8.6473		8.03814	5.24966		2.30208	7.80295		6.8527	3.98608		8.81289				70.2207	70.4783		92.3836	67.069		39.3305	52.3086		69.4657	75.7941		95.9
9.66635	2.92321		7.64258	9.49542		2.36521	4.03543		5.83648	5.86828		14.7497				96.0478	91.0144		84.7204	99.3767		40.5	68.3333		86.3256	91.5135		179.397
8.71232	12.8354		8.68102	8.88711		3.49747	12.8807		10.0603	14.6724		11.402				90.3639	76.1364		91.7628	86.3048		48.9871	60.3871		94.2118	126.706		84.5333
10.6709	14.4888		15.7712	8.36601		6.81649	9.08186		4.37784	10.254		14.9309				95.7934	108.692		109.508	68.2667		56.2308	54.9777		81.975	99.2587		139.234
9.34157	11.0684		7.98894	13.8467		4.31868	7.8705		9.9162	12.1578		6.58064				86.9665	104.495		89.4208	124.067		49.125	48.9851		115.083	116.203		133.791
8.13998	6.09874		11.997	5.32566		3.62602	17.3751		7.40715	14.2804		6.50133				82.1915	105.15		105.526	70.8		47.303	82.2614		80.4262	114.43		101.685
8.19876	12.2099		6.43842	10.2936		3.15249	20.5509		8.86967	11.4778		10.7896				85.1613	78.75		87.1333	117.519		43	78.6582		92.7409	119.088		84.8647
9.90092	10.7526		12.3193	5.40586		2.33784	16.6394		6.56376	7.68947		9.80055				96.0543	121.723		132.072	70.9231		43.25	78.725		78.1574	92.4556		74.5537
11.0596	7.23658		7.51421	10.314		10.8055	16.58		5.35091	8.23877		10.5937				108.847	103.881		92.7278	134.311		90.3494	73.4669		67.641	82.7896		93.8303
9.53885	7.95693		14.8613	7.5869		1.88279	19.795		5.57588	11.2171		9.06816				86.5665	73.1017		115.904	73.9722		45.3214	109.673		93.1096	110.595		98.8028
10.0445	11.0338		12.4149	4.9955		4.17237	20.6756		8.11731	9.63121		13.8709				89.5345	79.5166		125.849	79.2857		38.8352	70.5401		83.2319	96.9353		116.434
8.39107	15.122		25.7666	7.97233		1.73226	13.321		11.5451	10.3889		14.8853				82.6012	108.823		106.366	87.6957		38.3571	70.135		74.5677	115.26		109.969
6.01905	9.70659		12.7721	16.3697		3.58401	19.8		12.0364	8.91564		12.6684				65.8333	102.918		108.562	77.618		43.0784	96.25		86.8197	91.7037		108.843
7.09124	12.2672		7.09002	5.16625		2.14569	21.7259		8.34799	13.3634		12.631				74.7557	95.1111		82.1826	71.3295		39.7089	88.6158		92.6726	135.395		109.483
11.0122	2.58125		10.5068	3.25029		2.4441	15.7235		11.8941	11.7946		10.3025				120.327	111.116		120.828	64.0233		47.3636	79.0638		113.654	120.733		87.9008
10.448	1.76657		10.4802	9.12142		4.27719	5.88045		6.06142	8.02723		10.8662				82.6124	56.9655		94.8395	98.3235		48.76	110.303		66.1765	82.3213		67.8778
2.57581	7.60033		2.4117	14.3362		5.98097	22.022		10.9464	14.511		13.298				57.08	94.3077		65.4706	121.683		54.646	61.8191		111.051	100.641		94.8162
11.6657	8.64528		18.9714	15.587		8.09771	18.9168		6.85847	12.3039		7.8693				84.1189	84.1166		130.709	126.529		52.107	80.2661		82.3016	116.656		114.549
8.68911	13.8059		14.1051	8.9371		6.91811	12.1572		9.04036	13.9985		10.8578				86.0392	95.4583		111.833	87.6953		52.275	71.9802		83.1439	132.58		116.293
10.9076	6.82435		3.27403	9.81209		13.0577	7.69798		7.91373	4.87094		9.46878				108.996	126.124		64.641	82.9667		51.3388	100.509		84.8113	77.9351		71.3333
11.1195	22.7767		15.9315	8.99783		10.4197	10.6647		6.91964	9.78751		10.9719				94.5379	74.0377		133.678	91.1278		63.6541	60.3933		90.1163	87.2719		73.4629
12.5607	6.03599		10.5499	11.2492		15.9802	12.2686		2.31105	10.6713		15.1735				100.657	102.558		103.673	104.57		61.4312	110.782		58.9318	110.429		71.2296
14.3094	12.3644		10.789	9.97927		7.44501	18.0596		4.52296	12.2591		16.8823				137.617	99.5938		111.625	97.8048		42.3077	96.8144		109.036	115.153		106.051
11.0959	25.1679		4.88211	17.5977		8.36894	34.3556		7.32749	9.19294		8.94205				106.859	122.735		72.966	83.7563		79.9895	110.677		73.568	92.7606		91.5499
8.89195	20.1535		11.9115	12.3005		16.943	8.81025		6.97987	9.11007		11.5067				85.7095	130.833		121.281	96.7157		81.0233	94.7551		115.556	93.5343		85.9134
9.83513	9.07191		10.1852	8.73572		5.48456	17.567		5.73477	3.86452		9.71171				99.3584	91.9308		116.275	85.4061		47.5116	86.6023		95.6094	69.6512		88.1897
16.7647	17.5856		10.735	13.4412		13.2857	10.3264		6.01476	5.91766		10.2439				116.277	95.1958		105.005	108.529		59.7857	107.494		82.9815	82.0118		84.1313
9.70037	9.95472		12.7836	15.0032		6.08692	12.2519		13.4031	6.24233		8.13552				104.893	121.513		93.32	110.952		52.3986	76.5894		103.773	70.1345		72.4357
10.9254	10.0258		13.1958	11.1562		10.056	16.5704		6.07721	9.14489		11.6093				111.892	97.5521		93.5771	101.447		55.779	98.7097		85.7321	91.5865		110.684
10.0636	14.006		8.94118	13.1115		8.56587	20.9502		11.787	8.70307		15.3266				100.684	102.078		102.207	133.692		54.1229	59.3721		101.439	84.9461		87.1921
12.0609	12.7551		9.01323	5.42593		12.5245	10.475		7.41427	6.55004						110.864	117.3		123.864	61.6842		52.7569	90.2617		79.5851	90.8		127.63
11.6995	9.6498		20.6296	8.35121		9.50801	31.5022		13.4247	5.43436						110.18	117.594		117.017	77.232		56.9099	109.387		158.859	82.3762		81.1633
10.3494	14.4994		9.53532	14.7141		5.70902	10.5089		9.83556	15.8673						103.454	94.568		95	142.75		73.8095	112.845		110.65	97.9902		118.181
11.9884	13.2648		15.3812	12.3042		3.88794	4.05282		7.86146	11.7274						94.3083	132.608		110.81	112.093		53.7451	123.611		104.033	122.16		77.8315
9.57648	12.3788		9.77116	7.2921		10.6226	17.8014		6.20569	6.74973						93.5836	102.823		119.145	73.0729		73.7838	83.6667		79.514	75.1524		67.6463
11.9382	12.3174		6.68704	10.5178		7.43894	17.7611		8.29564	8.09205						94.9102	115.009		84.6133	112.79		62.7313	58.9862		65.3281	122.776		72.4444
6.99287	10.1745		8.55831	13.5804		11.4652	24.9002		11.8944	11.4671						81.1834	115.326		93.2162	115.712		73.1737	122.535		117.273	86.6761		118.533
10.2381	9.0736		6.87725	6.57007		8.58289	23.3657		6.98728	7.71631						102.68	97.4925		69.896	80.974		88.4818	62.5303		91.5758	85.573		129.633
9.21254	9.4701		9.14976	14.1429		22.5562	14.4734		7.18997	6.20163						107.918	92.7387		89.2461	121.721		91.9323	53.5053		92.3729	81.1489		69.2713
10.447	10.8087		8.41156	14.7737		11.7598	21.1005		10.4154	11.0779						94.6923	78.1176		83.1261	96.9242		47.1191	58.5823		105.032	100.237		121.04
15.0538	10.0893		9.29764	7.2027		11.7946	21.6483		12.417	7.01964						124.605	114.188		95.7405	73.5172		45.4851	87.2337		104.32	73.6029		76.5
7.45236	6.63456		8.48274	20.898		7.9213	4.18257		8.93411	11.0561						87.5812	97.21		84.8274	113.622		57.875	62.0244		107.209	101.737		90.4568
6.90938	5.8		10.7008	14.3376		8.48479	14.0418		8.52135	8.88907						92.4681	103.713		82.0565	162.014		95.8705	83.9167		101.894	94.9226		83.8378
13.8989	12.8049		8.76184	4.194		14.2309	4.80756		12.8739	8.26204						107.518	68.5125		72.6178	64.2703		46.4692	107.615		102.891	85.7794		103.049
11.5321	2.12883		8.73625	13.8677		6.75545	14.1306		7.65253	9.38493						113.806	136.111		88.96	97.8444		51.6667	73.8224		87.7973	102.747		95.9508
15.2827	6.85999		11.5994	9.20274		10.3316	24.5989		4.34208	3.51559						79.6124	92.5333		94.4805	90.7857		79.2987	99.915		80.2647	68.6304		112.835
16.6874	10.6329		12.8967	9.46776		7.55938	22.5477		9.10239	18.7195						122.713	85.4574		110.118	98.5395		58.2892	62.7478		87.4426	102.026		67.125
16.8583	12.8		5.63985	5.60067		14.875	17.5516		7.4086	10.8284						131.988	119.397		67.7895	88.579		53.0833	92.7559		76.5556	101.721		93.2364
16.4397	6.51788		6.16234	6.35499		5.66771	10.2789		6.89273	6.87422						128.418	131.107		76.4185	81.8367		43.1825	73.9076		72.9039	96.8421		90.8302
11.6084	4.69358		10.9878	12.2579		9.71221	14.5108		3.85114	4.65691						99.1045	77.135		101.498	117.626		74.2445	149.407		78.9483	84.2353		71.6838
14.3567	16.0912		11.4136	18.5503		5.90178	21.807		9.00949	12.2818						74.2586	79.5439		83.2143	99.3154		52.785	64.1608		99.4476	118.817		78.9861
11.3978	6.33648		8.65054	15.5451		9.00519	23.3322		13.4479	14.0509						104.898	112.722		93.2234	142.586		63.4064	79.9769		85.1699	149.08		114.627
13.5367	18.2056		9.26101	9.15129		6.59884	19.1246		11.1988	6.35929						121.353	90.5946		97.2792	84.2659		61.6848	134.58		100.79	80.3058		78.2079
11.3365	12.2767		7.71827	1.97356		15.0839	12.4702		10.1806	6.58737						97.2371	116.111		89.6872	70.5		60.4727	58.5		100.309	86.563		128.576
10.402	20.8495		10.2421	7.07989		8.29837	27.0225		10.6302	8.37538						115.273	74.7368		82.15	71.8513		47.8021	90.6274		96.4961	98.65		104.296
7.47486	11.4963		13.5802	12.9109		23.6523	19.1421		11.2905	10.0714						91.2273	114.491		79.6927	158.278		79.7312	92.4661		114.126	110.289		81.1085
7.82247	10.492		5.77778	10.9727		7.81022	18.2715		9.10831	8.92818						78.6293	115.973		76.2667	79.9439		53.5	141.487		91.179	79.2754		128.608
12.8498	12.8387		7.44878	18.1015		11.8998	27.3705		11.8553	8.89468						150.343	91.9083		92.7905	86.476		69.7619	78.5502		75.7103	93.7195		122.25
13.3927	12.0856		5.22964	2.62873		16.2663	18.8655		10.3619	9.15491						83.5197	135.839		74.0139	61.6		58.6863	57.8945		115.394	99.9273		109.809
8.48187	27.674		8.21511	7.17132		14.4357	24.4352		8.85373	10.6812						77.5281	117.815		94.3962	80.2292		52.0904	90.2667		85.9286	104.053		85.0641
10.7692	8.24898		8.2332	4.72253		11.7861	12.335		8.94464	10.5241						109.066	92.3318		72.1875	65.0256		51.5	56.5116		110.058	106.475		120.316
11.9122	15.0062		10.9179	4.69857		5.52362	8.85613		7.22144	3.31712						94.0923	85.7191		86.0588	91.3611		59.7021	55.5089		80.0455	68.1852		87.7442
10.8231	14.3506		3.82306	10.3868		6.55461	21.4549		9.37358	19.1624						109.85	114.946		64.4039	105.099		60.6854	67.341		97.1444	113.743		106.965
13.6684	11.0312		9.30891	10.7207		8.35276	14.7351		5.74835	4.5881						102.255	119.512		86.7958	93.2743		78	62.2583		80.5148	82		136.621
9.27359	11.2407		11.3242	18.4258		8.45568	21.3578		7.72857	9.13071						96.1312	95.9153		96.411	112.373		52.9141	77.0258		77.3021	96.2746		109.439
15.5129	4.61939		9.29239	9.86687		11.0871	4.77072		5.06765	12.1442						113.622	132.325		83.8554	100.338		54.045	53.5024		75.9671	119.111		125.864
7.21542	7.43066		11.5978	12.4457		15.5242	4.52587		8.00709	5.65318						93.6154	80.4062		93.5256	131.192		61.5669	75.6292		86.9145	97.9691
8.5228	7.64933		5.13333	9.8019		14.3451	3.73996		10.0175	6.71215						127.454	72.7143		75.9452	83.8018		86.9047	46.6957		96.6009	87.5854
10.3966	10.8344		9.39018	10.017		8.57137	3.90172		8.7249	6.54011						105.744	94.6721		97.3796	71.1099		48.9195	81.1219		88.4578	76.3245
4.19323	12.3238		8.16601	5.1497		17.812	2.61268		5.55937	6.79231						72.4157	94.0755		92.391	71.1977		88.3955	58.0339		75.9592	85.0312
9.0162	8.77143		5.95333	6.10981		15.6167	6.21356		8.08026	7.75094						86.5556	128.621		62.6182	81.7188		72.0515	48.1909		77.4188	85.7448
3.26636	10.5639		9.15491	11.8506		11.3142	5.51673		8.25527	11.4718						69.2258	72.0123		96.5176	102.611		56.8222	73.1017		81.9767	112.836
7.87527	18.9845		11.1565	5.0638		13.3693	4.96842		9.15567	6.32525						109.23	88.8855		86.749	68.7833		74.7925	46.1429		91.752	81.368
11.1033	10.6213		11.5189	6.98317		8.88179	3.54876		7.24766	7.06683						109.042	83.7045		113.963	67.7		78.0985	54.4914		75.1619	87.9505
13.3074	16.1129		8.67443	11.8248		11.5702	5.69808		5.59569	9.41787						110.458	84.3607		79.8193	95.921		64.991	58.2479		72.715	92.191
11.1573	12.7861		9.66334	3.09432		7.19316	4.46242		6.67277	10.5713						110.394	140.988		97.0878	70.7273		94.079	47.3548		72.3619	106.744
17.016	19.3317		10.6845	8.54263		9.30265	2.2029		7.88218	12.2138						109.739	112.857		114.523	63.8155		50.1093	52.6436		77.1372	121.738
10.5	12.1954		11.8691	24.8276		8.99081	6.38583		10.4753	7.50458						115.284	134.982		94.9527	91.2		108.764	54.6522		94.7059	82.5031
13.0584	7.02307		9.42112	15.5551		11.3209	5.22333		5.86876	8.73716						117.456	98.1517		90.132	92.4368		57.7759	71.84		79.7287	95
12.4422	9.37909		9.86392	7.39949		13.5655	4.53948		5.88263	9.1837						128.767	120.372		105.388	76.268		90.8889	54.4552		69.6526	91.9077
11.3983	13.8525		11.169	6.4733		11.3245	4.66378		9.81235	4.7869						109.387	90.6039		114.733	83.6905		82.8889	79.579		95.215	79.1548
13.8471	11.3736		4.45789	11.435		14.0701	2.46605		8.10233	12.4473						126.959	91.0815		78.7907	113.381		59.3955	71.481		82.028	94.3333
10.7423	9.57867		12.4141	11.2844		8.81517	4.69857		5.27727	7.16328						117.494	95.5761		97.7762	96.3651		114.125	54.5497		75.8937	84.5325
13.0934	12.1255		8.14772	15.1257		17.08	4.26331		8.55184	3.7963						118.624	92.8487		90.7419	98.9873		68.32	52.4328		86.5306	91.1111
8.46641	12.5435		10.0892	10.8259		13.1547	7.1055		8.07488	11.0478						85.2286	121.255		85.1613	89.9468		77.4667	45.8333		81.3102	109.277
11.5445	12.1562		9.66404	14.0678		12.0957	4.72466		8.49789	9.58798						116.752	120.427		91.4693	148.667		53.6536	58.6705		80.8367	89.5753
13.9339	9.7399		9.23622	13.2657		16.6132	4.48687		6.00404	8.27376						116.463	121.99		87.5373	90.3248		86.2302	50.5		80.856	92.5823
6.53853	13.5923		5.03061	8.28624		21.5008	7.65385		6.81792	7.33612						71.7981	98.5704		78.5942	106.143		73.0535	45.7125		76.0909	71.918
16.9901	11.3745		7.7962	12.0198		12.9733	6.28487		5.92259	11.8308						109.068	110.494		83.5926	90.7761		62.8292	91.6286		76.8071	114.165
12.496	8.18354		10.7106	5.97647		9.50126			7.60667	10.5437						94.9	125.213		104.336	76.2		63.8228	53.3365		79.6047	106.707
12.2959	10.8345		8.93416	22.3363		19.9594	3.18506		7.88613	10.4211						125.518	81.2964		89.9728	112.178		77.0628	58.1038		79.8102	94.6102
8.29167	9.08245		20.3574	6.50769		5.52009	4.72212		8.18528	10.6495						97.549	114.173		100.597	60.4286		107.522	88.0047		84.0356	95.2472
15.0598	14.0891		8.46013	10.0974		9.64253	2.71953		8.09043	10.7842						117.467	90.7445		91.1549	75.4126		72.483	59.3281		78.0301	107.311
13.898	12.1417		6.63192	12.875		22.0883	1.45778		7.13797	9.79744						143.55	126.312		73.581	117.714		96.5276	59.383		74.3333	95.989
9.80941	9.13692		4.78492	13.4428		17.2878	4.59407		9.35474	9.70564						81.7658	126.092		66.2528	104.368		88.3598	64.85		88.1835	95.6551
8.8734	7.67887		5.47082	12.1311		14.4711	12.8404		1.13479	9.99745						109.909	103.977		74.4931	84.3401		59.0579	99.5968		51.9167	104.553
11.2293	12.0923		4.26988	8.4769		19.3159	7.23455		4.55887	10.4403						131.129	83.5436		79.4375	99.7895		107.199	50.3982		71.6395	103.119
13.2771	13.0991		8.84095	19.2562		22.7304	6.81854		7.27448	10.8486						143.733	120.027		88.1724	88.675		70.3892	77.0656		73.0968	101.13
10.5868	12.2735		8.41075	23.0234		13.7824	3.27552		4.3073	8.49776						99.0408	120.719		83.2935	98.9106		54.2019	49.7174		74.4206	92.0624
14.5538	11.8048		10.6355	9.49553		8.87695	9.36541		3.77617	14.4405						172.638	117.332		111.943	97.5747		73.3064	50.6965		65.931	81.565
13.1643	10.4734		11.2734	10.4351		10.228	6.67182		8.71335	8.35072						112.035	104.37		113.868	72.7464		73.6226	71.9262		84.7234	87.1147
13.5009	12.2581		7.08984	25.584		11.8452	8.99604		4.23015	12.5477						163.546	93.1947		86.8111	97.7537		64.5442	53.9045		77.9444	129.718
4.98004	10.721		11.6377	14.2064		14.5425	1.80522		7.25354	11.4321						86.0345	137.586		118.618	105.294		70.0932	58.5263		84.9822	99.588
10.0736	12.2891		15.8225	9.41622		18.2079	1.83424		3.66498	10.802						102.403	118.952		87.3705	95.5976		99.3284	67.483		83.9535	96.3538
9.9333	7.65405		10.0833	13.0204		17.6962	1.98673		4.48479	12.5948						113.55	136.141		98.8165	76.56		161.206	57.703		69.3824	115.766
9.75744	8.67707		9.52568	10.8876		18.1767	2.11901		5.78193	11.7617						121.426	91.9182		94.7576	103.081		106.062	73.1115		79.7006	107.935
10.1463	10.3296		11.5886	7.89668		8.92279	3.00302		6.31494	9.79359						93.6883	94.4369		111.751	85.6		124.684	56.0777		74.123	99.8872
7.68299	7.05132		5.8708	3.95109		18.6452	1.3923		1.24091	10.2827						84.8907	100.075		80.336	62.2459		83.5906	53.9262		72.8	104.683
8.72229	10.5315		14.0252	7.27772		19.3199	1.73245		6.58725	11.4871						91.882	79.6075		117.29	88.359		89.5108	67.0959		73.8599	117.3
13.3092	3.26011		9.94382	6.311		13.1351	2.99322		5.61433	12.2297						97.5443	114.608		99.6358	72.0196		81.7168	75.6908		71.5217	129.836
9.04401	8.31265		14.8396	19.9525		8.46749	0.673511		6.84575	10.9203						91.1226	70.0656		120.356	133.747		62.8736	52.7301		75.3032	103.97
6.96754	15.2001		9.6865	13.2934		18.3135	4.26627		6.97056	12.0797						70.7872	81.8077		89.9028	103.966		67.8294	46.6423		74.5463	123.597
12.2442	10.4005		11.4191	10.3746		19.1312	0.602374		6.51045	9.44958						137.365	116.227		106.967	90.5992		64.3021	50.6323		77.2035	93.7143
10.8406	12.7996		13.9975	11.8441		24.0543	3.93816		9.19368	9.25395						123.893	111.585		114.953	104.282		111.864	59.7213		82.6296	91.1
13.9168	4.32414		11.4745	7.50932		17.6929	1.45447		10.1035	12.0686						116.443	130.02		112.522	79.1607		92.6598	55.963		82.4	115.405
15.9854	12.5774		8.56415	10.1432		13.496	1.41472		3.60442	12.5818						151.492	91.7561		76.2857	96.7645		62.7787	59.8563		67.8833	106.523
13.911	8.26237		16.2683	7.83545		20.3999	2.73194		1.62837	13.0916						124.247	120.639		102.988	80.0844		116.034	90.9578		63.1364	105.519
16.434	16.3004		12.3898	6.48408		6.71505	1.40547		7.97754	5.25349						101.046	89.3838		111.245	72.7143		49.3026	70.0602		81.967	77.6349
9.77783	11.1621		5.4131	8.43455		19.8442	2.25483		6.07891	9.87583						99.8134	103.654		94.1628	101.962		105.484	55.6135		74.5873	97.3878
12.5528	6.06578		9.74349	10.6821		18.6055	1.86555		5.82106	5.7125						115.887	119.007		102.383	89.7786		153.645	65.71		84.5826	81.8508
12.5116	9.3743		7.45902	18.9214		10.8634	1.67138		7.44331	7.71482						136.956	77.4245		73.2627	110.979		108	43.0136		78.5196	81.8684
12.2866	11.2052		5.59248	6.96186		6.73395	2.29375		4.93481	8.57236						127.674	88.9933		79.7938	93		64.1359	67.3669		84.4023	109.298
11.1551	6.78137		9.01491	9.38474		7.43542	2.35		4.55874	4.07339						106.51	121.91		92.7333	82.0145		68.3051	72.0972		87.6379	79.2857
16.4594	16.0312		11.5528	5.93664		10.8427	1.81883		11.1179	8.12757						101.275	91.4615		91.9264	66.1412		192.552	48.7143		121.454	90.0759
15.0621	5.87198		5.07601	5.68511		15.9602	3.47013		7.89676	13.893						138.548	156.253		72.1838	65.7049		110.929	64.0714		97.9346	156.72
14.92	10.5816		4.36855	18.1631		21.5501	3.80865		4.09884	5.19128						154.132	78.2657		73.9895	164.167		88.7208	84.6356		70.5	85.7195
14.6998	11.5009		14.0584	6.16342		16.5073	2.05322		7.2065	9.17033						122.91	106.213		129.19	72		61.8601	52.1748		94.225	93.2981
12.8762	13.2862		7.83377	16.5706		7.20578	2.10529		3.29252	2.72954						138.96	97.322		98.9667	85.8551		59.5821	52.3265		69.0862	70.6471
8.84029	11.1758		6.06024	17.8049		16.1901	0.257116		4.70644	9.85444						118.805	92.8341		95.1622	137.481		79.5808	50.1545		84.4507	78.4444
6.2097	12.2735		5.09441	8.19424		13.0565	1.44746		5.49612	9.91388						86.6855	116.228		85.2903	105.463		107.671	54.8631		73.7778	96.9133
5.9543	12.5498		10.539	28.4496		24.796	2.43278		5.06456	9.78606						89.4733	102.945		101.607	101.944		102.217	65.3377		65.5902	69.0057
13.78	13.1225		8.21956	10.6963		12.7921	2.38727		4.44499	7.51074						98.7294	85.8451		78.6514	87.5152		63.0932	57.2571		80.2893	86.1739
10.9411	14.3744		12.2934	9.28608		16.1491	0.948562		3.31492	10.7766						96.1748	132.926		142.352	75.6289		77.9123	49.5837		82.0612	113.154
7.28016	14.0593		9.74182	2.05841		19.8922	2.00294		8.85389	4.98316						75.596	113.688		86.4194	55.3809		172.613	53.4457		82.8133	81.6207
9.21527	8.45972		11.0163	7.46679		16.3996	1.26617		6.98994	9.98581						126.948	138.897		97.3111	77.1569		57.368	68.0081		81.732	101.49
15.2253	9.16923		10.5691	24.5808		11.3202	2.31603		4.887	13.173						135.139	89.5735		124.038	125.491		55.3222	52.2333		70.9438	124.084
17.7003	7.14879		12.4408	12.2434		31.1693	1.94381		10.3657	12.2748						104.051	98.3689		95.3154	89.2715		136.865	59.75		99.3678	115.929
11.1191	10.5		7.48458	10.0381		10.0871	2.32071		5.92982	7.17507						118.286	76.2784		86.4598	74.5592		61.3735	57.0329		81.3704	84.257
13.5488	10.6287		6.71886	6.65116		19.5071	1.35423		5.95387	9.66986						131.16	105.868		104.889	74.4383		177.844	54.3354		82.124	80.6467
6.65031	6.89619		11.1389	11.5785		6.43892	1.92041		11.6626	10.1091						89.1049	115.64		95.7612	89.2222		54.9596	43.5433		100.185	92.2266
8.56278	13.1916		11.8752	8.96		9.21085	2.46208		9.76058	6.06909						98.2542	73.8148		128.544	78.2913		51.0451	52.6604		97.805	92.4737
15.9843	14.0253		12.054	19.9947		6.10726	1.49495		8.50246	7.8902						103.09	87.0964		81.4745	120.452		52.3034	50		87.2326	93.1482
9.93273	22.0968		13.4419	8.26739		7.17117	1.39129		9.7764	12.0954						120.066	160.2		144.159	76.4422		49.199	59.1534		77.5333	133.364
16.621	14.0078		11.532	11.6941		4.84479	0.434462		10.1504	6.94851						114.573	112.062		93.0287	93.3247		44.3333	47.8423		96.1634	104.06
10.6908	9.13889		17.4483	13.2433		4.21622	1.27787		11.4424	7.11882						105.914	126.561		146.598	108.87		67.6311	56.1888		119.74	90.2667
11.4805	11.1863		13.1136	9.79921		4.27451	1.59107		15.3692	2.94939						109.065	94		122.303	97.2266		69.0281	62.9072		107.553	64.8451
4.70102	14.1182		9.37425	9.81859		9.38806	1.56126		10.3712	8.43917						65.7024	98.4595		95.4611	149.31		46.5149	49.4242		81.4038	82.1902
9.90681	12.5022		8.28604	9.20637		5.70581	0.590304		8.23947	13.3061						109.787	83.6111		89.2422	78.3832		48.76	53.2231		81.405	150.02
15.8258	23.998		12.3182	7.81996		3.0019	3.29839		8.53254	5.88745						115.767	122.7		96.9888	88.8		56.8971	67.9731		80.9357	97.1429
8.96032	11.6265		11.2783	15.5088		4.08376	1.91541		8.23116	8.82886						79.507	116.105		101.745	133.206		70.4128	62.7027		83.8	86.0965
15.198	17.0442		10.5605	6.98677		3.7359	2.02204		8.63387	14.8212						101.987	123.016		107.717	72.8464		54.2857	60.5063		84.3171	109.171
14.3052	12.0466		9.07352	9.2424		3.67557	1.46389		11.4496	8.27676						150.607	105.512		89.5763	91.6239		63.4696			98.928	83.011
4.81038	15.1581		10.7335	10.9898		5.08488	3.46693		10.6531	7.91409						69.8493	98.18		72.7708	108.826		63.1205			74.4965	90.9623
18.1815	10.0724		12.128	15.2287		7.16968	0.756954		10.2068	11.488						152.667	115.333		113.625	112.796		56.3689			105.587	112.768
13.6764	9.97297		11.9278	12.0788		2.57616	1.87361		9.74353	6.65224						117.531	98.7742		100.247	129.757		50.7736			104.9	76.1826
11.8477	12.0373		14.231	9.66717		6.17659	2.70201		10.8102	5.71965						114.286	104.434		84.607	93.5912		57.9919			112.219	65.9667
20.9749	10.7645		12.2899	12.1577		8.43829	1.71347		8.0372	12.0486						142.684	139.597		90.1093	122.451		60.6854			81.8155	99.2615
13.2557	8.31953		11.2055	12.1782		20.4107	2.0991		9.02017	10.8108						121.23	88.3051		105.814	120.712		54.5243			85.9007	95.0539
13.3755	11.0128		4.65297	12.1084		5.65395	1.29849		9.1886	5.32555						132.685	97.4394		70.6452	121.084		69.5714			87.5601	74.8197
10.6145	12.0399		10.9698	13.6567		3.82654	2.96119		10.1322	7.88889						104.716	89.6753		99.935	84.7472		70.6			107.415	78.9341
9.48515	9.34266		10.9829	10.4063		6.02983	4.06856		7.97002	11.5679						89.4745	90.0877		105.783	102.329		52.9292			85.1776	103.623
13.3606	9.98793		4.39165	12.0754		11.5728	0.666221		9.58081	10.1744						135.54	121.454		70.9318	103.591		92.5581			94.1265	101.81
10.643	13.8819		8.99109	13.17		4.28858	2.48061		13.0141	10.6642						109.378	87.1316		79.4331	117.045		98.5116			102.428	105.114
9.68154	15.6044		7.94415	16.5055		3.60435			11.7992	9.90307						100.12	75.0648		91.04	111.105					104.843	98.3993
9.89902	17.0374		5.39301	9.24056		2.53795	4.20757		12.3107	9.72249						106.9	129.678		61.75	124.66		45.6905			91.9439	117.35
10.669	16.3648		8.81134	10.1395		6.6813	4.34842		6.20336	11.9996						104.245	103.743		74.1658	123.408		56.4624			76.5472	109.486
14.1188	11.664		12.6534	10.8117		10.1443	2.27205		9.63053	12.3407						151.937	164.232		120.58	92.6579		49.9444			91.6429	113.332
13.683	19.1341		12.9017	13.1907		5.92299	2.0139		10.5831	14.4405						118.492	92.9355		123.195	92.9082		54.6667			108.847	102.879
9.93105	26.3556		13.3564	13.4174		6.19305	1.93936		9.59885	11.1676						103.007	107.592		130.978	104.197		72.7551			91.6667	106.196
11.5807	13.4735		13.7357	10.5367		10.0236	1.37424		12.9135	13.4477						125.665	100.233		100.26	106.915		57.7817			104.549	103.16
11.3659	10.3795		10.2189	9.92179		3.68275	1.09082		10.6547	8.63464						118.659	131.483		109.233	87.789		59.2069			104.142	88.2863
8.87723	10.5323		13.9006	10.7932		7.88789	10.8899		9.47681	9.40568						88.125	87.3902		102.504	97.7306		55.7581			92.1206	95.7282
11.1304	17.6564		9.17062	12.6514		5.61655	10.1831		8.79425	12.2731						96.2119	83.9685		89.3077	85.2492		61.9302			88.4922	124.275
7.5361	26.4569		13.3085	9.68418		4.23101	11.7653		10.3285	11.255						112.74	165.061		127.183	99.8715		63.551			103.284	99.1374
16.3711	2.90976		7.16538	10.8279		9.41313	4.3251		13.0884	14.0986						97.712	106.807		80.767	104.713		71.0353			88.7187	99.9392
14.0574	13.6817		11.2345	8.59683		4.96607	9.85324		8.77349	12.5754						140.972	64.4884		93.6946	83.7181		50.5111			89.4149	110.767
14.1112	17.2844		12.3831	12.5991		9.521	14.3077		11.0768	11.7201						161.013	108.151		142.482	124.769		47.3776			106.098	110.048
9.77472	11.1095		8.90731	6.87449		6.81594	7.72939		10.5907	7.90544						79.3553	110.65		104.991	78.7344		59.726			112.727	81.1471
12.482	14.2924		18.2469	7.22783		5.7344	12.0622		4.48811	12.9747						135.18	143.861		88.3987	69.2667		54.5888			71.72	124.701
8.2266	9.73797		16.5799	10.4512		8.20605	6.66772		13.2113	12.2832						76.6055	86.6636		127.364	83.6936		66.7717			78.6484	100.904
12.9057	12.7378		5.54217	24.0139		7.90667	7.63158		11.7844	11.0686						160.031	98.1603		68.7356	100.782		44.4018			103.066	118.795
12.7462	13.9199		7.88217	6.68223		9.00935	8.92401		2.81618	10.9604						97.4357	105.912		87.6552	77.5417		44.7542			60.9	112.087
11.9603	13.7128		6.96389	6.41254		8.38586	16.0666		9.12857	11.4888						115.647	99.1411		115.727	91.6552		79.9638			89.1628	104.385
16.5095	10.5599		10.3325	8.53211		3.51601	10.1781		8.96111	14.7683						110.815	106.532		90.1143	87.5294		110.375			94.0612	127.66
3.70635	5.96606		5.2134	10.2418		19.2349	5.93719		8.1965	10.2188						74.127	115.33		80.13	93.5522		44.1538			79.9937	91.0581
11.8112	14.3689		12.3391	7.66256		8.93066	12.839		7.12197	13.7489						121.656	71.7692		134.915	73.4909		55.8696			81.5069	95.2095
12.9977	15.5442		8.08517	10.0174		6.88437	21.5615		6.97434	12.528						91.7508	85.5109		88.0104	89.125		40.6			77.9267	120.724
10.1401	9.88098		4.95784	11.1391		6.79061	11.2044		15.8049	10.1736						121.681	87.9474		78.3913	81.0491		67.3453			132.967	125.395
7.18853	14.6599		8.62277	7.0418		6.12883	15.39		5.36276	9.84872						93.9643	79.4701		82.2102	84.2308		58.7965			72.3061	87.1661
9.98918	8.55333		12.0004	5.07937		11.9203	12.7514		7.14046	12.8803						89.3656	144.714		101.118	73.8461		59.1413			81.4853	131.772
12.3328	10.371		6.7089	11.7963		4.4055	10.9649		4.97714	9.53094						92.1951	86.4944		84.4557	81.961		55.7371			76.8529	94.3871
8.57579	11.7341		10.606	13.8125		12.591	17.3356		5.43562	3.27374						90.9716	135.487		88.8312	101.292		56.0099			75.99	71.0303
9.69133	5.6035		14.9465	8.2208		8.57564	7.98419		4.28207	5.83593						95.9213	93.8729		89.0426	65.2899		63.9682			75.9053	75.8033
13.7271	8.68796		7.80731	18.1379		13.4695	13.9264		9.90866	8.57921						147.22	70.38		80.1136	151.653		58.6892			100.939	95.315
14.5539	10.8591		4.12414	10.6132		9.23803	12.6136		8.52038	7.24838						135.09	105.8		74.75	101.48		51.3737			85.9041	77.3032
5.01857	9.14286		6.67462	2.25283		4.89296	9.61059		2.28694	8.08215						73.7197	164.316		79.3071	56.8571		51.4348			66.75	79.69
9.89083	13.8878		13.175	8.98322		7.3373	14.5061		7.41417	6.61239						93.9325	91.8261		97.3804	93.3837		58.4964			89.7033	84.9091
15.0426	16.1664		14.4294	9.88611		5.38941	23.5786		6.13278	9.85438						118.695	163.127		117.463	86.0522		55.5742			85.3661	93.7895
5.80654	16.7095		12.2928	18.9036		10.9059	5.11036		10.3649	2.47914						80.6883	146.408		115.16	99.9711		60.408			95.0385	65.3667
5.95594	9.30989		9.08841	7.96299		21.9292	6.49825		6.24783	10.7855						76.5039	169.943		74.9458	85.4468		82.5424			90.7579	104.597
16.9539	11.5816		4.11184	7.70566		8.38	4.81262		8.42178	10.4777						114.714	96.2727		73.8636	78.2925		65.7705			89.7284	107.663
11.6696	13.0498		11.4587	15.8838		18.3354	11.2273		10.78	9.68901						102.878	119.723		93.0822	121.659		58.3214			94.0645	108.396
9.21794	7.75341		6.84544	8.51252		29.3643	12.3402		6.77105	8.7888						106.081	84.9155		71.4669	102.744		40.65			87.2203	93.459
10.2557	11.25		8.19025	5.03868		12.3761	7.37991		6.3925	6.20246						109.674	80.2706		70.0905	65.1296		68.1111			69.2188	92.9825
14.6299	13.3089		12.9061	11.7315		6.17733	12.7989		2.293	10.0631						88.5417	107.727		118.559	84.4667		66.1974			78.0294	89.5965
14.7595	11.7623		7.65982	11.4856		7.02267	14.3018		11.3625	3.93953						130.462	132.779		82.4807	120.23		58.281			116.519	70.5833
11.3097	15.1506		8.21626	11.7673		5.50085	11.4556		5.542	8.04944						105.278	134.266		73.552	94.5404		49.4898			78.35	90.4603
5.13464	17.4292		8.69982	12.7561		4.77154	16.5431		9.82523	4.44509						89.2727	111.283		84.9443	116.222		54.871			114.716	69.9091
7.04659	20.3112		7.9971	12.0196		10.3329	15.696		7.92197	7.7652						98.4286	108.016		85.3932	103.222		51.3623			83.6135	76.465
15.3459	8.69712		8.54428	10.9382		5.16034	23.0621		7.1105	12.3696						159.97	109.377		88.3509	65.0672		48.5109			94.7636	99.8939
14.9865	6.84937		13.1852	4.63366		9.64382	9.20695		6.29542	13.3578						96.0247	93.7132		79.2527	72		53.5789			86.269	122.144
5.2126	11.0868		11.8819	10.5913		11.9321	20.0306		5.49674	6.21808						55.1667	90.9444		95.3037	88.9667		50.542			81.6	87.1977
17.3011	14.4533		12.0684	7.77698		8.59882	16.1281		4.53351	4.28034						87.7636	113.605		104.108	82.4492		52.6087			87.866	73.6471
15.8956	10.3432		7.87364	5.76557		3.83461	11.7988		5.52236	4.50731						97.6176	123.5		76.7389	66.4436		54.1061			70.551	91.4844
11.3097	22.3561		8.99523	9.11154		3.01419	11.0564		2.03405	8.08226						119.253	90.2395		77.7294	98.9437		55.828			54.0476	92.319
11.4133	17.2495		11.0268	5.07401		14.0898	12.1363		11.5972	6.39722						113.248	114.731		112.5	85.6944		52.5161			76.2857	72.8658
7.16625	22.1905		9.23629	8.31975		1.65104	13.2028		9.55065	8.24824						86.209	124.634		71.934	90.4773		61.7119			94.0249	93.6702
21.417	12.0186		8.54691	8.30852		9.06367	5.57106		8.59737	6.07063						100.855	105.832		84.1196	72.2353		52.6842			84.7817	81.8962
12.7938	18.5047		6.80489	25.5103		7.08782	9.40133		11.0358	5.82097						107.862	120.186		72.4126	127.754		53.8947			115.795	85.9286
7.6057	17.722		9.07346	9.62326		3.19342	14.3514		8.25869	9.68195						97.9114	133.531		91.7973	69.8349		51.2551			86.1681	96.2164
7.1271	13.2407		13.8175	10.6515		9.49256	7.68957		11.4967	9.42212						86.5631	144.638		91.329	92.8491		65.0345			114.717	91.4877
19.1565	13.7848		6.0868	11.1953		4.98608	12.4054		11.4262	7.66243						120.496	130		83.1863	85.1643		41.4			119.261	96.47
9.58966	11.4275		7.65261	13.466		8.01958	12.2079		9.61083	3.68484						122.775	140.923		73.697	104.98		86.0118			102.954	68.5278
16.4641	10.7438		2.84257	9.46103		5.49162	8.81061		12.4004	9.15031						126.268	112.838		60.9375	111.832		69.1228			121.914	91.3163
6.46879	11.8882		5.92857	11.5498		16.1813	12.1431		14.066	10.8254						92.3273	104.464		79.2836	70.1047		93.1692			129.565	108.661
12.8672	12.8952		9.74336	8.20156			12.4924		13.7914	7.33661						104.528	126.654		94.9138	81.3812		41.1143			121.097	86.6744
8.50225	11.1115		11.4122	14.1364			8.15871		11.1042	7.75575						84.4388	141.622		92.1706	90.823		86.2171			108.889	84.7326
6.91321	11.5676		10.8414	11.8456			15.8176		12.0153	5.80069						90.891	111.077		118.659	70.3987		46.1111			122.22	79.125
8.30533	15.5355		6.29532	10.2734			7.92519		12.7486	5.14203						81.9309	141.196		63.1807	92.1463		53.5934			81.1803	96.4257
7.88012	14.1828		9.49626	8.0315			4.33475		11.3729	10.6298						79.2851	130.089		76.5422	91.9897		54.4038			117.668	105.494
7.30265	12.1112		7.23642	11.3324			4.89273		9.72756	3.51247						83.7767	124.636		89.3059	81.6601		50.0333			105.703	93.9123
13.7958	13.4651		12.6507	7.96404			19.2799		11.6677	8.45329						88.654	122.057		103.894	86.1296		57.3595			102.954	81.2969
7.83256	4.21107		5.2987	8.53835			6.8892		11.8233	4.06228						94.304	111.442		111.273	89.2132		53.5584			115.409	79.2941
8.14545	6.72352		8.31843	11.1624			9.97665		10.452	6.36461						92.3509	71.686		69.403	99.5031		48.204			100.179	80.7923
9.9805	9.32504		11.0394	5.13787			9.43077		12.4519	13.3827						103.855	81.413		120.099	70.0952		61.72			125.399	99.1588
12.5602	11.2995		13.9341	9.27604			11.0147		13.5529	8.77797						121.226	92.7426		60.9322	96.4069		43.3043			122.821	87.0306
6.71368	5.42979		9.11837	8.20901			17.0832		11.2261	10.6343						80.949	111.44		90.3309	78.5517		72.3182			108.567	97.5073
6.98713	12.4983		5.83842	13.9767			3.86127		9.32632	10.9089						75.9534	83.2174		75.098	109.273					93.9064	94.3924
8.34181	7.85846		7.89943	10.7816			13.9726		12.2709	10.2108						86.7273	123.862		106.338	111.989		66.7091			110.52	101.962
9.27515	8.43121		5.66555	9.26622			9.07196		11.9765	11.2511						88.0091	88.127		68.0323	89.9167		73.3448			125.797	111.123
7.12016	19.6485		4.15857	11.2136			13.3857		14.338	10.5325						100.078	87.0153		52.8382	80.7692		65.3214			116.995	102.633
9.07339	12.5586		11.6069	12.7017			11.5731		12.1237	11.2326						64.5	78.316		65.3775	87.9779		53.2041			128.361	114.769
10.4301	11.6615		4.14696	12.0382			16.0089		12.0169	10.4205						102.061	129.443		73.9256	85.1761		57.9505			120.816	113.041
8.31544	15.6939		5.69684	14.1618			7.92776		12.627	9.58925						87.0863	115.236		64.8906	88.5976		64.0135			101.32	95.962
9.5851	9.87711		5.81651	20.9044			6.12176		11.7975	8.82708						95.0663	150.629		79.6107	82.116		45.64			118.204	87.8076
11.11	5.05868		4.66301	11.2052			7.87749		13.1143	12.3174						116.689	93.1353		69.7786	85.9067		47.5784			127.272	119.809
4.33946	11.4184		9.5919	8.29112			4.39528		9.09389	10.7288						70.1351	71.5932		93.303	82.5507		49.4139			92.9556	106.938
5.69617	14.0588		7.84083	8.79185			4.0797		14.2114	10.5726						80.1372	103.994		76.0637	78.0381		47.8592			138.303	107.087
9.88941	13.1691		5.14805	14.3759			12.2857		11.3545	11.898						100.071	144.05		72.0727	101.683		53.5769			103.784	112.722
12.2815	13.0015		6.02855	14.8702			9.02379		14.3816	11.2079						98.2518	130.627		73.6645	91.3452		45.4333			98.9574	112.959
5.43584	12.5403		13.3852	13.1528			8.15736		10.3834	11.9334						85.4333	128.326		92.8095	131.528		43.68			108.323	112.024
9.9698	11.2006		9.00827	6.40323			9.95432		9.67394	11.3971						95.3778	118.74		92.4152	81.9206		49.6709			106.498	111.095
11.469	12.1261		9.05141	8.07036			4.28646		8.98091	10.9513						120.031	110.762		92.8015	77.373		58.3608			99.3389	115.739
8.38127	12.1879		7.95172	8.75489			7.19231		10.4645	11.1373						95.1646	93.2271		82.3571	73.5526		42.1143			82.2208	106.21
9.48604	12.4011		13.2159	7.94541			16.4403		11.2249	11.7777						112.072	125.189		96.4567	68.8602		47.9394			114.507	118.462
13.0651	10.4292		6.98757	19.2836			3.79085		12.8049	7.53453						124.407	128.206		103.147	125.77		49.9873			118.497	92.0121
11.937	19.3987		8.00466	20.2139			9.08745		9.79158	11.5262						121.78	104.777		77.4549	80.084		41.1515			104.398	115.325
16.0206	15.9545		8.9983	8.67106					9.11198	6.83793						136.481	122.662		86.8765	96.2276		45.8765			99.3618	92.1306
3.19439	12.0307		12.2178	16.2405					3.60177	9.48791						72.8056	114.799		76.1634	176.557		49.9242			96.9048	92.858
12.6388	16.5165		12.4102	10.3371					8.62774	8.30793						132.652	90.2734		104.307	89.716		114.556			106.883	84.0308
10.2375	11.6942		6.22744	12.3499					9.75147	9.16455						111.759	109.647		72.7489	115.754		39.8974			107.959	87.9573
5.2446	9.63483		6.50394	3.36081					10.581	5.2349						90.2558	135.685		73.5183	59.2143		40.6487			99.1083	94.3149
3.7	13.6039		13.8348	10.9353					7.53152	6.34758						63.5167	120.775		88.9012	109.838		87.4262			78.9464	94.1409
10.7395	12.1924		8.99901	12.6516					14.5339	11.5812						91.7079	135.156		87.6106	118.698		64.8129			139.054	100.13
11.0247	10.7631		6.49211	14.1735					7.18435	10.1657						111.429	102.539		82.32	144.277		46.7795			92.3765	115.763
10.0765	6.29943		12.475	9.26541					6.81387	2.72996						102.444	83.4865		91.921	104.392		42.0521			82.9778	96.8281
4.35645	12.16		8.62995	13.2168					13.2164	13.1991						100.037	93.5532		82.0873	107.358		45.1161			92.9255	100.643
6.4242	14.9926		9.34189	9.80921					3.63807	7.60288						71.0806	123.042		76.75	94.3744		105.983			70.6771	98.1174
10.0466	13.2371		8.90091	8.19628					15.3066	8.0878						100.31	96.2796		77.2707	99.8281		50.5273			125.776	95.8193
3.41335	12.9739		11.6347	9.3483					13.5375	15.5506						68.2037	144.45		101.578	93.4324		57.8372			120.427	94.5316
9.00178	14.2651		8.65604	14.5595					7.95661	6.79978						74.5294	142.862		83.9879	123.121		40.4737			85.105	81.5097
12.7507	16.3248		3.36445	6.76665					7.36461	9.48093						86.3719	121.964		54.8125	76.0503		44.7133			83.8163	94.2701
15.7286	13.7472		6.62796	12.9507					9.53341	6.08188						83.5442	123.049		67.2025	98.5179		114.067			100.534	87.4532
7.02798	13.1924		10.5811	11.3278					11.8718	9.00727						74.5625	135.798		96.3241	94.9195		41.6583			103.366	89.5301
5.96224	10.1899		8.25299	7.99862					13.7095	12.0595						76.3167	129.078		78.9929	90.2344		53.4667			122.863	98.7436
9.60149	14.9939		7.01015	4.28276					17.5773	8.30545						81.3776	103.819		76.7222	86.8632		134.463			156.292	91.36
6.0361	10.6138		5.08333	16.6373					6.461	6.26204						81.561	126.652		85.605	88.1559		50.8974			90.9608	99.175
8.74233	9.21726		3.98406	14.8811					8.45743	5.64655						98.2759	116.153		79.3651	176.224		51.0083			106.775	80.5766
12.85	12.2384		18.2254	9.86538					9.76923	6.22182						106.583	91.5489		96.4427	120.234		49.6269			122.57	91.3923
9.58108	11.9441		3.50797	7.31109					3.64573	9.06871						84.6567	113.804		80.0455	90.9346		40.802			76.9565	74.9568
6.14104	18.6902		4.36995	14.9953					10.9592	8.96874						80.4848	141.138		95.6957	136.394		61.597			84.3333	92.4502
6.20172	1.32771		10.6169	7.82215					11.7174	12.1615						76.5319	106.701		74.8772	80.871		48.7843			111.747	136.236
9.25563	11.5299		4.11709	1.32131					6.74776	7.0704						95.7362	64.4545		62.9	75		53.5773			79.6106	84.8024
10.3657	13.7124		10.3274	14.6832					10.0165	6.61368						95.9078	121.124		117.044	133.548		47.4453			100.779	94.1579
8.51984	16.7372		2.87736	4.14299					12.4797	8.93315						87.0405	134.73		84.7222	80.8246		44.3933			99.2615	89.6986
7.73284	12.4299		9.6599	12.833					11.6667	9.99666						84.9344	135.5		99.4104	115.611		59.1761			120.063	113.506
9.30977	11.0446		11.9839	11.8848					12.7859	6.75376						90.3796	130.323		111.327	138.22		42.0236			80.6784	84.8784
9.42787	10.78		8.45427	15.1499					14.2749	11.4169						84.022	114.185		81.4304	135.755		44.8372			118.122	111.582
8.73557	11.5126		11.2328	6.90045					9.33066	10.7985						89.592	99.8679		86.4498	79.532		45.3624			85.2938	107.91
11.6821	24.486		7.47737	13.1971					3.58846	9.08044						108.476	123.096		80.0312	104.484		50.4595			74.64	92.3761
11.7065	17.3244		10.0202	9.93977					6.51706	9.4721						99.0345	118.053		91.046	103.311		83.6241			77.0166	94.6625
11.6572	12.0651		8.51218	16.7164					7.8082	11.4146						112.793	105.316		76.9943	132.135		44.1788			88.6043	115.934
9.88434	16.7167		11.1634	9.96395					7.4115	10.9097						83.2624	113.278		88.5972	98.9069					82.8101	108.959
12.3123	11.9938		7.52717	9.90818					7.98131	8.26081						121.933	136.189		79.4455	105.129					79.6328	84.1222
14.2447	6.15092		6.167	9.99627					6.83048	9.23363						99.0161	89.5349		69.8927	85.6192					72.4444	93.459
10.2946	10.1234		12.2155	8.84931					7.56479	12.3775						144.852	82.283		81.7515	96.9706					83.8119	119.778
15.723	9.15587		10.5915	10.027					8.93467	11.7185						133.35	123.052		96.5583	96.837					90.387	119
12.3779	12.4931		7.96966	10.2057					5.50706	11.3127						123.079	95.9266		83.0831	88.7978					78.0087	110.274
9.58367	13.0011		13.3932	7.5071					6.09689	17.616						141.031	80.731		96.0538	71.355					72.5	101.341
15.2549	9.26368		9.3565	8.31282					8.21348	7.92244						89.5586	132.701		95.1982	78.1205					106.976	101.383
13.5073	17.2627		9.61839	2.61059					5.77042	8.31503						105.893	95.4872		103.309	87.3429					84.3226	93.9147
9.99662	8.2631		6.21702	11.8343					9.88651	10.3865						114.404	144.106		73.765	95.5					93.7542	102.812
9.83871	14.2401		6.85443	9.43233					5.79537	9.97512						65.1892	84.5		72.0951	95.5111					115.462	97.6217
10.1914	12.924		9.4849	5.03434					8.49334	10.485						108.571	116.403		97.7081	80.1511					81.1964	91.707
5.91778	19.6598		11.9429	10.0281					12.6453	9.54463						132.546	116.886		76.96	88.1133					112.326	91.3261
13.0315	9.91021		9.20827	7.87681					12.122	11.5352						111.488	133.523		73.7714	79.6754					132.016	113.919
9.9489	13.3614		7.75146	12.3131					13.1201	9.61276						81.3909	101.606		80.5935	121.149					125.888	97.6852
10.947	13.944		8.95184	14.2171					11.2316	2.8343						122.7	143.916		88.3347	97.2222					116.62	76.9737
10.6951	15.5351		6.19217	11.6014					11.095	11.365						100.384	90.6358		74.8861	117.897					116.206	121.475
13.8859	12.235		14.3618	15.9124					11.8061	11.6437						119.862	110.688		87.9116	127.299					115.788	122
10.9636	13.6517		4.55686	8.33532					11.2981	9.14361						81.6833	113.323		70.8125	101.691					109.058	85.4895
8.85714	10.3618		6.21135	7.54733					10.2128	4.67717						96.9231	105.538		66.3054	94.3011					102.077	104.914
6.92157	10.8785		8.51818	12.311					12.3996	5.56407						66.8781	92.4792		85.2995	113.2					124.472	88.4182
7.40789	12.3158		11.0469	13.9183					10.5647	10.809						78.2941	102.129		95.7161	93.313					104.563	91.5391
12.223	13.4207		11.8534	11.0077					9.45647	8.22066						60.0336	90.6403		101.071	98.3137					92.894	92.1064
15.6922	9.44485		9.43073	5.87443					15.2759	3.29112						69.4792	141.547		91.2292	81.2075					147.163	105.316
9.72152	12.9594		10.7925	8.77844					9.99581	9.36901						70.4901	119.877		84.876	93.0987					105.86	89.0893
14.335	20.3638		10.2182	7.07286					10.7971	8.88242						58.7909	131.651		91.4884	75.0152					104.756	81.9053
8.0962	15.352		8.1618	15.8467					12.4869	8.675						56.5254	145.968		78.9294	105.568					101.9	87.7033
12.8174	9.93033		10.0124	8.68367					10.0096	2.47952						66.8808	141.153		102.46	92.5959					97.342	80.0645
10.8993	9.37618		11.2741	12.491					9.74604	5.84851						68.7912	103.547		100.514	109.931					91.7325	96.75
11.8385	19.7486		13.9559	9.19906					10.6945	10.415						55.8889	90.6364		95.3089	104.747					104	94.2783
9.01598	13.8958		13.2903	10.5632					2.53105	7.14212						65.1553	170.841		92.2652	102.385					78.1111	96.4186
11.3574	16.9984		8.8153	6.82824					10.5482	11.4391						71.4338	136.92		86.8031	85.3378					97.3333	106.941
18.0474	10.8897		10.5	10.2443					11.5835	7.48058						57.5738	182.373		111.404	102.894					115.781	86.712
5.11519	11.0658		11.3697	10.3036					9.96476	7.93696						63.3876	109.538		103.789	117.169					94.2626	86.9944
9.90312	13.9744		12.8562	10.5632					13.9794	7.01099						55.9583	96.1429		116.112	83.8874					98.0195	83.5874
12.7772	16.7716		8.48048	9.70802					8.03598	10.1316						76	117.411		88.0028	97.2108					104.027	92.4794
10.751	18.0453		13.799	1.89855					9.79965	8.65192						77.3878	142.638		93.1436	71.4545					95.5256	91.1854
5.14286	10.8251		9.48524	8.06985					4.94449	10.361						88.5981	148.349		86.1864	76.5698					84.9692	87.639
5.49512	23.9535		12.3343	19.8985					5.19209	5.46478						62.5903	101.713		96.2078	104.392					80.0956	78.0112
3.89529	9.06859		9.99159	4.14941					9.19259	9.06983						60.0385	138.063		105.801	68.6574					96.5222	92.8598
11.3569	14.4705		9.37293	12.4104					8.36244	7.48718						91.3726	97.2206		95.304	139.303					93.8214	92.3097
13.3023	12.7057		4.10326	18.9876					3.2845	6.35135						48.8546	142.761		78.453	110.402					74.5961	96.9072
11.9926	13.3416		10.617	8.69307					6.42039	12.8393						50.8	111.256		90.7343	93.0331					88.7083	78.6767
9.61921	10.5509		4.25299	5.41699					11.9366	11.5046						65.16	96		82.3478	81.8097					133.883	115.046
5.21351	7.91159		10.5761	4.43178					6.3763	4.99799						64.3205	80.7805		97.7379	98.6071					83.504	81.4836
12.9305	10.1106		5.96396	10.4544					9.16256	12.4316						69.0298	104.462		75.1322	105.923					88.5714	126.138
7.90738	18.9238		15.5581	7.36281					7.3737	7.92335						88.5211	142		89.2	100.682					86.4475	86.8107
17.0707	15.2981		12.1307	13.3454					8.12487	5.73689						65.4702	121.752		93.4067	103.91					100.791	79.2515
8.03534	9.16768		8.78349	14.6941					20.3802	8.95522						74.0246	128.582		86.0916	162.197					175.37	81.0811
13.1684	15.1897		6.0957	19.5449					9.48377	5.68329						100.585	95.8914		89.6939	114.207					89.5766	102.812
11.9775	13.0999		6.81313	13.6362					4.96103	10.189							73.5143		72.084	146.233					84.2676	117.591
11.1545	17.6018		6.95288	16.8728					10.5822	9.24048							110.042		91.2091	130.221					129.821	104.708
14.2649	8.44385		6.2329	16.9108					11.8232	10.2578							80.4591		80.2881	142.077					104.328	120.17
10.782	15.0485		6.17143	11.4733					16.6339	11.8854							101.667		67.5	115.633					128.168	118.354
12.2883	9.50077		5.1757	14.7588					9.77319	11.0182							91.7231		83.7619	119.833					77.56	135.183
13.409	6.75474		11.1795	7.54061					8.94469	11.9801							72.9589		120.596	85.8688					91.7164	108.932
3.06091	16.3148		13.9558	17.1092					8.15008	11.1544							140.554		85.0674	111.716					87.0717	109.918
11.4903	12.8481		6.09144	12.2334					15.3436	6.6673							139.795		74.7626	124.318					138.944	122.757
12.5004	9.96729		6.33007	6.20113					5.0705	8.18432							103.295		61.1622	83.5496					88.2727	110.012
11.7651	10.1374		7.46993	5.95998					3.2758	10.6247							74.9885		78.8207	83.9014					83.3281	130.312
9.29216	10.601		4.84979	6.79042					10.2957	8.82296							108.378		59.961	79.4286					112.045	116.089
20.162	9.46386		5.91943	5.59356					7.35685	7.73674							143.773		72.0577	78.156					77.9476	123.382
9.55842	11.7273		10.4725	8.77131					6.35673	9.11321							115.733		100.35	96.7463					88.4886	121.553
10.1976	11.6396		5.53826	3.55015					10.0143	9.12427							65.6744		76.1284	64					108.077	128.919
6.03571	10.9477		9.20859	13.776					13.0413	7.86143							92.5479		94.9143	139.912					133.96	102.386
6.22991	4.94629		13.4532	5.2069					7.86743	12.4728							161.121		103.103	75.5					83.3947	109.454
2.63654	9.97695		10.0667	9.55677					8.44591	7.53344							168.922		80.8957	96.2048					97.9618	111.747
6.58911	13.1067		12.6748	15.7255					7.2285	7.03106							107.52		114.844	113.716					85.9695	116.901
	8.32849		8.96652	9.8061					13.4832	8.50048							153.912		102.35	100.513					131.546	132.042
	15.9304		7.73805	13.6873					12.5477	8.48108							96.0141		85.4506	134.882					97.2446	131.863
	12.8079		9.24955	14.5771					15.4809	9.27204							96.7561		93.2557	129.258					154.461	119.288
	10.0146		9.10635	11.3237					8.70979	6.33738							98.5821		87.9067	108.12					85.3416	126.27
	19.7845		7.99437	9.93892					10.9952	15.3136							108.289		100.135	90.0714					107.914	132.013
	8.90662		11.9728	5.51822					9.76712	8.97324							92.2139		110.863	81.3731					95.7534	115.165
	11.8566		8.27414	9.1014					8.61789	7.0161							117.692		95.0959	99.8367					90.4123	137.332
	8.96828		11.7259	8.44229					7.90153	6.45396							129.921		91.6	93.1667					87.0282	121.387
	11.2576		11.0312	12.082					10.0122	6.95751							78.5641		115.672	107.901					108.54	123.207
	9.56406		9.48589	6.34069					8.56044	7.96484							101.361		85.817	91.2186					84.6146	123.775
	15.0437		8.15369	11.1009					10.1145	2.56681							105.136		85.805	89.1928					90.6606	119.078
	15.8533		10.3627	12.6313					7.6446	4.9841							72.5183		79.7191	142.22					80.5868	117.421
	11.6615		13.6627	11.7435					9.05697	8.68947							62.5055		142.402	79.7259					85.9674	107.62
	14.485		10.1056	9.43574					5.76169	11.4628							75.0267		103.48	80.4143					75.0158	130.667
	10.2903		11.3308	11.1715					9.1443	2.9441							97.0435		82.1343	75.3518					87.9806	119.093
	10.7497		10.2448	9.37095					6.41377	4.97649							105.309		104.907	69.4					76.1508	101.439
	10.9736		10.1954	10.9536					7.84652	11.5361							106.89		80.7381	136.767					88.9025	107.918
	17.6873		5.49444	15.2508					9.11299	6.34651							108.467		70.6429	83.7857					93.7375	98.9829
	12.0664		12.7409	8.68235					9.90241	8.2376							96.6897		96.1269	97.2936					98.0114	108.994
	10.3005		5.0233	14.9893					8.20043	3.55435							74.4167		74.625	77.957					83.2522	135.957
	8.41548		6.57697	9.13748					9.08869	6.31102							129.305		79.9571	124.333					95.1178	83.7094
	4.93167		5.53385	5.42538					5.90557	4.80827							102.835		75.3408	78.3958					82.9348	82.6615
	8.79922		8.85055	11.3023					8.64668	4.58279							72.0568		74.9531	101.891					83.6853	111.098
	11.0184		8.50125	12.9556					4.4021	8.01102							79.2551		99.2913	127.397					80.4231	89.7101
	9.90175		5.26712	9.85909					6.237	7.11717							102.263		79.3758	79.9848					79.5217	127.25
	12.0469		11.5256	11.9091					4.30629	6.55076							109.162		111.057	76.9009					71.6047	120.028
	11.96		10.519	12.4504					4.77129	5.21145							99.4847		101.349	117.286					80.0408	81.4545
	15.6941		11.0503	14.9873					8.03358	10.711							93.9688		110.449	78.5241					90.8241	106.014
	7.41197		10.648	13.0516					4.68047	7.44625							113.212		93.6552	73.6071					91.4762	105.3
	11.0097		13.2975	11.3812					7.13788	6.1422							141.114		130.708	83.8444					98.5577	96.5058
	9.01739		12.8039	10.907					11.5903	9.71803							105.49		127.031	80.8199					75.2932	147.026
	15.1028		10.7748	6.44104					9.53182	9.6942							81.2356		84.6337	103.479					99.082	100.646
	16.548		9.86681	8.24896					11.3801	7.55846							118.969		83.4081	74.0091					113.745	87.36
	8.67698		11.9821	10.2977					10.0589	9.78325							104.186		87.4217	80.2778					105.121	62.3158
	14.5094		9.64458	8.09667					6.73142	10.9969							67.0706		99.177	99.4744					92.6629	94.4524
	11.655		10.2903	3.85319					5.31703	9.99687							95.0185		110.24	62.6528					104.821	110.96
	16.9965		10.0662	6.53333					3.18058	7.98134							94.9769		95.0306	63.8421					105.682	146.147
	10.2435		8.33669	10.6126					6.41379	8.91126							80.4663		97.3782	84.679					80.8696	95.2031
	20.1573		10.195	8.58694					7.70186	10.4242							76.3317		91.9004	86.2903					87.3239	101.45
	10.5902		12.1676	11.7426					5.62154	11.926							123.479		106.556	108.431					82.1702	130
	6.57761		9.21557	10.3613					5.19861	11.1591							132.924		91.9194	95.6985					78.5263	141.533
	11.3006		7.26478	16.5449					6.99959	9.29168							111.761		93.5341	89.7701					90.5851	99.6047
	6.1264		10.9527	5.29272					3.262	9.57937							117.896		105.496	113.101					91.4568	99.7067
	15.5807		12.1537	5.93673					6.23552	8.71552							122.491		99.4236	112.567					81	121.785
	8.1043		8.17718	9.8874					8.54067	9.9505							65.2292		84.2203	101.769					90.8497	105.668
	4.14681		5.44549	12.0207					5.98396	9.14339							78.6818		83.7903	86.4027					79.4911	98.282
	13.3524		8.80091	13.2824					8.25069	8.88755							136.444		99.1795	107.631					85.9221	100.75
	13.7873		6.11009	10.1078					8.93321	11.733							89.9804		78.6614	77.1811					83.9641	115.252
	15.6714		7.65506	9.31975					10.2429	2.4963							113.452		86.7394	75.1103					104.504	82.4167
	12.3008		13.1305	4.75623					9.78347	7.27562							118.707		85.8639	110.657					94.3887	111.958
	12.3701		8.04588	7.02111					7.37384	7.98937							108.97		73.6049	88.6528					84.1288	89.1274
	12.6698		11.026	8.51394					7.58307	7.78117							101.89		102.165	85.8644					88.7075	112.092
	10.7957		23.8959	7.60665					5.50204	11.2696							101.278		130.642	75.0192					91.3898	123.449
	9.20018		6.17399	7.02611					1.25641	5.80384							121.07		86.584	91.3424					68.6	95.9333
	14.1576		15.8276	6.65059					9.83816	7.87343							124.93		92.275	93.441					98.9749	97.6875
	9.89838		6.31288	16.1344					5.56455	4.518							118.037		88.9259	101.165					88.3089	130.51
	16.8507		5.12157	13.4402					4.39679	11.7001							100.92		74.775	75.9407					78.7424	108.956
	8.68748		9.35284	15.8839					5.37089	5.979							120.988		105.019	90.5079					74.6087	87.0965
	11.9686		11.279	8.07494					6.77324	3.82943							135.324		132.962	102.763					104.358	139.181
	11.116		9.76515	19.3804					7.78972	2.83187							102.621		97.6515	103.876					135.162	89.975
	10.7684		8.07893	14.5037					6.95799	10.3116							88.8629		94.5619	89.8268					79.8941	107.934
	10.7136		8.58919	5.30118					9.22185	5.5157							95.7049		83.6316	74.5943					95.6256	156.919
	12.849		14.5228	10.2004					14.9508	10.3701							95.3035		88.8256	98.3825					110.51	102.851
	7.47663		12.2914	8.77014					9.45911	11.7054							113.477		76.7865	90.4093					102.808	135.325
	7.82841		11.3474	9.10868					8.58983	3.96812							190.594		107.667	75.8782					85.4498	98.5357
	8.39326		13.0381	9.17328					9.20937	11.7604							108.418		110.676	116.178					94.9855	110.471
	11.674		10.9988	8.12409					16.4276	5.33917							116.377		79.692	80.9219					154.681	89.4452
	15.6654		7.8283	10.1216					4.07107	7.07278							82.2522		78.9126	82.4042					73.0551	80.2218
	19.5345		9.45421	13.1385					5.56371	5.10051							84.5429		91.7011	97.5769					83.6295	95
	3.50967		12.1122	8.56882					8.68058	8.44499							83.1397		112	98.2378					80.7113	80.7576
	14.445		10.1008	12.498					6.16493	8.31436							118.333		95.4823	92.1919					82.2591	133.184
	8.7879		7.72755	10.272					4.87637	6.45827							124.247		96.2562	71.4086					87.9058	109.454
	15.8882		6.71738	8.59942					6.21576	6.14432							85.6667		80.3287	89.1973					87.6892	102.829
	9.91628		12.434	7.49183					5.61737	4.02484							127.047		126.628	99.9177					77.2204	121.823
	14.0647		7.20836	10.1398					5.40146	7.0562							151.056		73.7919	85.3622					83.8454	116.258
	11.2469		6.53111	7.15513					3.91418	14.5013							90.2143		82.9731	74.8617					81.5901	94.5221
	13.4093		9.16594	9.56431					5.57192	10.8945							117.524		87.2037	73.9906					84.8699	117.137
	18.2502		11.4568	7.40594					9.57506	7.9658							94.7217		92.1281	106.475					80.8115	124.145
	10.3556		10.5869	8.43007					5.5821	4.96409							176.012		116.608	73.5222					87.178	107.64
	10.7492		10.1302	7.37565					7.05357	5.83272							122.272		85.0154	112.56					95.9442	125.129
	15.9985		9.66568	10.1586					5.28141	4.02526							93.4583		101.731	113.225					72.4855	100.85
	11.7716		10.0547	13.1553					3.99872	16.2364							146.69		111.364	82.4559					89.2286	105.551
	11.0925		15.6585	10.1257					4.36543	10.2541							127.918		95.009	97.2066					73.5797	89.8209
	5.71492		6.22314	5.54357					1.8262	14.9702							95.0976		85.34	90.2686					64	134.025
	9.88211		7.69925	8.52866					4.22886	11.7088							93.6237		77.7721	87.6056					67.4651	114.07
	17.6068		6.54374	12.9249					2.55855	16.9385							115.79		77.4619	84.6875					85.1379	131.722
	8.37548		10.1471	16.6174					5.29814	17.6085							89.8142		83.856	103.046					92.6082	72.1719
	11.7793		9.03784	8.32719					6.76652	13.5657							78.3571		81.561	89.8841					94.19	73.3597
	12.917		13.862	11.8178					6.26821	13.1085							145.967		108.916	101.359					80.9254	135.516
	20.1848		11.7476	2.21157					4.90078	10.9275							73.6346		87.0645	73.5508					90.5556	102.704
	12		10.3916	12.4832					1.36839	13.3258							115		121.202	144.547					57.0513	112.525
	7.69988		5.55054	4.52842					5.80335	11.2991							99.075		83.1081	92.3256					85.4155	84.4394
	23.4985		7.0314	4.28212					6.70392	13.3778							79.551		80.5056	94.5775					83.504	96.125
	7.05086		9.879	10.7987					1.58858	12.4208							113.205		103.909	120.721					60.2778	150.103
	11.2918		8.91222	10.0846					5.1363	14.4985							147.983		89.345	118.326					76.1528	88.8382
	14.1373		5.10003	8.28875					6.78104	11.1922							120.482		81.0338	64.7857					74.1728	83.6292
	10.8293		9.07982	17.6063					2.95883	11.0911							112.114		96.2462	71.075					72.6146	69
	10.632		1.62807	8.58055					9.58385	9.49978							123.256		69.6	78.3333					75.8168	81.375
	10.5389		10.7727	17.5847					4.86974	11.571							131.213		94.7681						77.4416	138.406
	9.44896		9.19336	9.27435					5.78343	14.8392							105.696		91.4661						88.1724	123.732
	11.558		6.2046	10.5483					6.56957	15.7377							93.6279		70.4716						82.697	132.396
	8.7515		11.1994	16.5688					5.55402	11.6748							107.54		94.0136						91.9237	94.6301
	12.4179		3.72512	14.2365					4.23774	17.8131							94.9312		78.6						82.6204	96.7604
	8.32067		5.44982	10.2451					4.6758	15.3583							124.893		79.3718						90.0508	88.7551
	8.77944		17.555	9.96247					4.4982	10.922							85.8441		114.532						82.4474	70.971
	11.1614		16.8383	9.92331					7.32544	14.1538							108.703		112.062						92.5197	137.146
	9.07424		13.5846	8.41605					4.13725	13.3923							95.835		112.812						84.9515	85.1
	11.8464		13.471	6.61653					8.3175	14.1657							103.783		95.1084						89.725	117.469
	8.56581		10.8728	10.7108					4.57912	12.7976							104.802		109.032						83.3582	67.425
	8.69059		8.38529	12.6897					8.69219	14.4591							140.514		96.7135						89.3443	87.1795
	10.2795		6.69951	7.49093					4.42256	11.1348							78.8732		76.5597						70.4175	128.161
	11.7271		8.88994	7.42349					2.01423	12.5579							79.0974		106.477						83.2941	87.3861
	7.91016		13.2034	9.48367					6.64508	12.4255							85.1013		135.918						99.921	103.505
	7.46691		20.0448	7.40792					4.33382	15.1341							106.183		107.28						88.3069	94.33
	6.32564		10.1835	10.1786					6.51617	10.1069							89.5328		117.465						90.5668	126.042
	9.26804		9.97734	11.5817					2.75469	9.95589							94.3529		94.4635						72.4366	95.2782
	12.0806		11.2379	5.444					7.26449	13.0889							75.8727		116.176						90.7105	119.368
	6.08448		14.3805	7.63871					5.59031	16.0382							145.129		127.206						94.7424	126.508
	11.1871		9.64877	3.99239					5.67563	14.6726							121.309		85.7299						88.9922	88.1712
	9.76042		9.81167	7.45412					10.8704	7.98858							159.327		105.021						105.275	83.7308
	11.1325		12.5576	5.65244					9.36281	4.33307							107.561		104.128						92.3573	92.3089
	11.5615		11.1191	5.1281					9.16958	11.3169							129.373		114.33						99.1911	92.7859
	10.9477		11.6975	14.5076					5.3528	8.934							119.967		120.061						90.2892	105.632
	14.5923		8.6303	10.1255					5.68659	12.6133							92.5723		91.0302						94.3201	106.477
	12.925		10.9663	5.79238					9.13755	11.4913							107.705		102.656						95.1921	104.679
	6.37893		11.1613	11.1973					7.73748	4.29119							108.635		99.5307						94.0782	96.079
	23.1967		6.14208	5.33803					8.49777	10.6167							108.339		75.4111						86.4078	98.3977
	12.5167		11.1302	9.24175					7.84924	12.3007							131.169		107.456						92.518	96.0757
	13.7357		7.1651	1.42169					7.51261	13.902							131.701		96.7288						90.8644	100.18
	12.7727		2.89094	14.3741					7.25856	13.7616							134.844		82.175						94.0362	89.4664
	12.3399		2.68302	1.9					9.3164	10.6506							69.5109		74.8913						92.1415	96.1872
	25.2443		10.8114	9.26863					6.4208	5.57143							106.857		109.975						94.3298	93.8333
	8.44215		10.715	7.84628					8.65882	1.48371							123.135		91.6354						89.5	95.3774
	17.3061		6.26419	19.1664					6.68096	3.90837							119.781		86.5135						85.6044	108.779
	9.55358		5.02735	9.16869					8.92928	9.78821							139.101		73.165						95.1233	109.672
	10.5835		15.0643	10.6549					7.89879	22.0907							118.406		140.081						86.5287	96.9873
	11.081		7.04529	12.9571					3.45628	7.06025							142.846		83.8696						95.9118	102.973
	10.1065		7.41844	13.1987					5.44632	8.72245							115.333		81.7188						89.7515	95.9621
	14.7511		10.0865	11.0106					10.6275	13.1018							78.2346		115.586						89.0763	94.8973
	11.7223		10.5204	9.84836					3.4461	14.412							131.35		111.198						86.0273	79.7237
	8.59297		8.17896	8.4024					4.90452	10.3448							80.7279		89.5894						89.184	101.284
	6.65414		10.6016	11.0127					8.13585	9.91348							117.61		108.695						92.3764	98.6722
	5.95125		8.7799	10.3479					4.84067	12.5936							138.022		105.136						93.5963	92.6103
	16.9371		4.10269	8.86138					6.63181	10.5875							115.863		70.4516						94.7322	84.7577
	13.0612		10.709	12.4875					7.17597	9.22873							108.092		102.017						88	81.2776
	11.4253		11.4198	15.03					10.4307	10.4242							105.963		106.518						98.1087	83.2018
	11.0843		8.79692	8.33758					6.25161	9.0888							93.5652		85.4021						95.8352	101.13
	14.1862		10.6369	12.8625					3.69332	6.53786							129.297		99.1337						79.8344	90.1492
	16.292		10.498	21.2162					13.9299	11.372							96.9667		110.842						112.522	80.197
	12.4302		9.8061	10.3783					8.06782	7.99281							119.55		98.4612						100.379	85.9422
	11.4846		9.13078	9.1658					15.1331	18.2393							94.4043		87.275						95.7225	90.1539
	11.4959		8.9621	2.52542					10.3963	12.6493							92.1116		111.108						84.2727	69.3378
	12.3501		9.28753	9.08163					2.24524	8.09185							105.237		93.5897						65.0345	85.717
	10.3754		12.4814	10.9636					10.136	7.0724							99.5926		153.581						89.5838	83.6667
	10.3221		7.42487	8.39034					6.40324	11.7017							121.755		70.9406						87.1029	69.7551
	12.7152		7.94749	6.67711					7.72953	10.3462							92.8197		79.9214						84.5397	71.0833
	9.56942		19.4781	7.38759					5.77629	9.36698							87.5744		96.9553						91.7123	85.1053
	10.9921		9.40283	11.1591					3.11186	11.8524							103.927		98.6832						68	88.254
	12.0668		4.68431	14.3797					4.79024	6.1364							115.055		65.2105						83.8727	127.02
	15.4302		9.89073	14.4842					8.61147	10.8173							80.2956		111.664						101.192	75.0294
	12.8248		8.65033	8.71231					8.19138	13.5765							72.5357		84.9305						87.9815	74.117
	11.5305		5.63262	10.2783					5.95385	7.03881							68.5278		95.2424						86.9348	84
	14.1827		8.24759	8.1999					2.144	13.4853							128.429		73.2857						76.8393	82.8957
	12.9919		8.80254	9.15067					15.0851	11.281							139.014		91.7794						101.538	82.8854
	11.7797		11.0149	13.323					17.4965	15.554							80.2045		75.2102						93	98.52
	13.6152		4.48496	4.63001					13.2563	9.18146							88.8692		69.0185						104.997	94.658
			7.49298	13.728					10.3828	7.8511							112.44		102.596						97.6395	67.3421
			18.3333	10.9914					8.35438	4.0157							103.966		81.7568						102.741	76.4956
			14.9055	6.02231					9.93101	6.80715							115.859		145.615						117.356	88.52
			9.02304	12.9199					11.9158	14.121							110.593		109.164						111.214	85.0503
			18.5482	9.33493					13.7565	11.4191							112.867		176.827						83.5559	107.628
			9.47821	13.2149					12.4499	10.811							133.72		86.0938						89.4938	85.1207
			13.4327	19.7984					15.2149	10.5244							81.807		138.445						102.625	88.4766
			7.35165	14.5339					12.936	10.1731							134.762		70.0116						87.9967	89.989
			9.44635	8.11313					15.4271	8.51754							121.569		94.6667						84.4777	91.7143
			9.17447	17.34					14.9628	12.4832							129.336		111.929						91.6881	81.3803
			8.33113	7.87862					18.68	12.6017							147.895		83.8667						97.6786	107.098
			13.8181	18.3026					15.8453	10.9822							138.598		122.412						76.209	93.274
			9.57486	10.426					15.7701	10.7792							98.2139		95.9259						94.7181	96.4456
			7.93906	6.72168					10.0229	11.0888							96.9737		115.477						85.3531	107.856
			5.03279	11.0864					12.7065	10.8248							111.672		76.75						81.3236	87.989
			11.4226	9.02624					16.3746	9.15053							100.972		110.63						94.7	77.0163
			13.3858	5.91034					11.0276	11.347							102.111		106.382						92.9302	88.9424
			10.9943	13.7171					13.8769	9.52263							164.795		115.15						87.1571	97.8546
			9.9314	8.94434					15.0419	11.5097							160.667		100.231						95.1892	89.2267
			13.1568	10.6182					9.80399	8.23351							111.508		109.519						82.4487	90.3593
			12.6652	12.7639					16.9923	6.30219							151.163		92.0721						100.865	103.384
			8.81795	8.97024					11.6331	11.6262							113.119		87.5382						85.2609	88.9254
			14.0295	13.3996					15.2739	8.15704							74.3457		139.414						94	91.023
			9.24576	8.56058					11.1489	10.2771							122.07		83.8851						82.2995	114.365
			9.08977	12.6009					16.4485	9.36639							129.512		90.9791						74.1454	92.7593
			10.6024	12.0565					11.9476	7.95517							128.067		122.653						82.4902	92.2677
			11.2922	15.1312					12.2651	9.59672							74.1595		116.025						94.7752	96.4981
			10.8717	9.84412					12.6335	8.34392							100.445		95.8765						101.082	102.344
			9.68896	6.6644					15.1999	10.7403							96.4989		90.3222						118.052	81.0647
			8.32208	11.8568					18.4445	3.11401							170.702		83.5493						94.8	93.1554
			8.67216	7.99411					16.2006	5.50141							94.7426		79.7576						90.4701	84.4367
			8.22177	5.62028					13.2355	17.6058							105.919		78.929						101.183	85.7814
			14.8893	13.0899					14.497	11.0159							107.651		111.064						85.2417	101.467
			10.4284	3.68289					5.07979	11.5651							122.575		103.662						93.7652	96.7946
			11.2859	10.1971					14.8721	7.81448							90.2255		118.41						81.1039	86.2621
			6.71392	7.55996					11.5075	11.5968							81.2304		65.9494						85.9412	85.957
			9.93666	14.6274					13.4847	5.37577							89.5074		126.268						81.3667	81.1099
			9.43997	6.09887					13.0389	7.48777							93.0769		91.649						86.2158	89.5849
			9.67244	9.374					11.5151	14.3557							130.57		86.5271						87.8571	104.294
			20.6129	13.0271					12.762	5.66704							114.804		126.669						93.6435	82.3686
			17.5446	6.14552					12.8504	11.5427							89.2747		131.167						84.9223	86.4495
			12.1629	6.5966					10.1742	4.04651							123.043		124.261						88.4486	79.9258
			9.84232	11.1177					1.18761	9.11528							144.9		113.651						75.7094	91.0372
			14.1198	8.66824					6.93525	10.3192							100.714		93.4828						91.44	86.3987
			10.3042	7.2784					19.7231	7.5051							122.723		98.5455						87.2626	88.4399
			16.3622	6.58464					9.88381	9.90329							114.067		107.025						94.9159	84.3771
			8.35537	7.53445					12.0746	11.8643							118.865		99.1176						96.2124	93.283
			14.0619	9.8749					3.84716	11.5019							65.914		83.3597						84.3168	87.1689
			13.1853	10.6141					6.91364	10.0253							64.8937		99.0923						93	83.4627
			17.7552	5.12411					21.8196	10.3188							66.5		101.655						93.953	77.2076
			15.6902	9.94744					14.3893	12.3605							87.8814		163.415						100.302	91.3819
			17.9355	5.07424					8.46056	8.75403							57.9298		99.1123						89.2857	77.0046
			6.49552	4.06706					8.46883	8.48402							66.7874		66.6122						90.5032	87.6857
			20.8791	10.4319					14.5671	10.47							67.0722		141.921						99.4493	73.6111
			10.5749	4.17317					3.09954	8.99133							85.69		104.825						100.727	80.6546
			9.10635	17.2213					14.6392	10.7294							65.0163		87.9591						110.674	77.1963
			15.7892	9.15741					6.08395	10.6365							71.5238		163.155						93.0487	94.2519
			13.6814	8.85324					6.35841	12.6069							139.033		136.571						99.0314	90.6094
			10.2028	9.5209					4.79701	9.78335							78.3814		94.5101						90.8979	66.2286
			16.1186	21.3385					9.67937	11.2926							49.6341		125.326						98.1667	78.4264
			10.9623	13.055					20.5467	9.62339							54.7011		89.7927						98.5959	95.7395
			8.79465	9.09502					13.5592	9.99894							78.2365		91.2408						90.9814	87.8577
			11.8698	12.6851					13.1603	8.89685							57.7111		122.731						115.738	96.0938
			12.7194	6.94439					6.59102	10.3908							80.821		110.276						73.0167	74.913
			10.3039	5.96671					4.88878	10.8612							88.716		108.302						95.4612	77.8209
			11.7621	10.1482					14.5778	9.66874							72.7808		114.579						85.0633	89.3433
			15.2415	9.21068					8.83907	12.1964							65.418		122.222						85.276	94.311
			13.8702	4.58877					12.2797	8.79684							79.8925		130.127						79.6923	117.318
			14.1375	5.40305					14.7553	11.4681							70.1827		145.324						76.4638	83.0432
			7.43668	11.591					19.6149	10.9483							74.5422		91.3434						91.5472	112.089
			9.48622	15.4297					9.04114	10.845							71.4286		93.904						86.1791	95.0246
			11.3765	9.66002					4.86635	9.7671							63.2059		106.357						122.701	88.2667
			11.945	7.99376					6.29622	6.97617							61.65		93.0571						87.9594	83.7641
			8.38956	7.26369					15.9776	10.617							84.3061		94.6986						95.1091	88.2632
			10.6277	10.0748					12.3474	11.4547							63.7037		100.82						83	83.7965
			9.80184	17.1653					11.978	9.68474							78.2105		97.9184						113.949	87.9467
			18.5324	10.9307					12.5838	9.23542							80.2787		109.677						71.2072	83.8912
			7.17469	5.37526					14.0874	7.367							71.4486		79.9789						121.966	85.4898
			12.7398	10.2246					12.0708	8.38945							72.99		104.319						125.658	70.4722
			10.6467	7.92776					13.6127	11.7187							85.7885		97.2474						76.2041	82.4419
			9.81319	7.99495					11.3354	7.53587							106.082		102.057						91.0642	79.6829
			12.3953	11.2554					12.451	3.45722							49.7193		137.159						93.9942	88.3622
			11.6821	7.66578					13.9296	8.04033							171.753		110.49						95.4182	90.3966
			10.56	9.48992					22.2183	2.80831							82.7241		107.379						95.7018	129.446
			9.37869	13.5578					14.0737	3.9019									94.9878						72.7158	87.5064
			7.2994	19.0903					10.0041	3.35772									84.069						114.511	91.0506
			5.47082	8.42752					13.6799	6.33439									85.9375						88.4339	86.502
			5.18949	6.53642					12.3693	4.78712									120.704						65.0135	67.2745
			6.06173	9.81302					11.9474	4.13275									77.5263						85.5278	82.4478
			14.7263	9.34075					13.8463	5.03216									109.173						91.107	72.5952
			13.2822	12.4609					10.173	6.45012									101.184						110.039	70.1447
			9.83077	6.06115					17.1343	12.0234									83.6461						112.18	93.8252
			9.14109	6.64661					11.684	4.54724									84.0302						99.3382	92.534
			14.4905	10.8926					12.415	5.24624									113.316						94.0057	73
			14.2715	9.64577					13.2996	6.31991									116.168						88.021	73.7318
			9.215	11.1478					14.0598	4.42572									65.8214						96.8101	95.7917
			8.92414	12.0107					12.8572	4.57562									74.4748						139.381	86.9737
			6.3808	5.41739					12.9242	6.81014									89.6087						124.243	112.887
			11.7904	11.2879					12.8902	10.1382									97.8699						130.375	93.2215
			8.45697	11.1176					12.4571	3.15536									93.4426						106.367	67.4429
			17.0055	6.35992					13.3883	4.76253									167.273						96.1406	92.3038
			3.53873	9.92674					11.8872	5.73564									60.4706						105.567	90.3409
			10.8078	13.7395					15.6222	6.96432									110.321						119.745	80.0784
			9.72855	8.9495					17.6945	13.4977									115.283						133.554	81.7087
			18.4288	8.4017					20.2368	7.07307									140.059						108.952	85.7883
			10.6817	7.19652					9.25376	8.60636									84.6905						125.749	84.0377
			8.96176	11.5493					4.25913	6.69036									94.7123						123.48
			16.7947	6.66107					11.324	9.85526									131.62						142.28
			12.1448	21.8374					8.49306	6.34016									121.111						119.095
			10.5107	13.4353					8.97705	15.2783									105.402						146.309
			11.4618	11.6493					5.60587	6.06592									97.7572						134.729
			10.9192	5.76239					11.8741	9.4234									75.7067						132.434
			10.5815	4.39413					10.7447	19.8557									177.658						102.17
			8.82128	7.26546					7.97468	7.81934									71.4828						134.124
			26.1992						9.06455	5.22792									95.1347						128.287
			7.9137						11.1566	6.52401									83.5247						113.376
			9.90063						14.6134	3.24608									90.6475						136.47
			9.98813						5.44297	8.38246									134.188						150.419
			15.638						5.30241	9.11485									113.337						98.0399
			10.2503						10.4379	11.6845									102.39						160.258
			11.604						10.4606	8.76771									112.879						112.68
			8.48054						8.23357	9.01936									77.6027						154.883
			11.4774						12.1271	11.3238									93.6528						126.89
			12.3299						9.93975	9.1022									123.252						117.682
			7.19163						7.55699	9.55913									81.9846						104.144
			6.53068						6.06958	8.85082									77.102						124.908
			9.66408						7.97806	10.2279									99.0729						128.712
			10.4971						6.09654	9.39406									88.0534						152.709
			10.3456						14.8148	9.9371									102.342						138.137
			8.99057						11.7134	7.27903									86.7075						142.72
			11.5008						15.199	8.40364									97.8356						131.952
			9.7535						10.5482	9.1306									78.5775						135.305
			9.663						13.0765	10.3024									97.4889						89.432
			13.1205						10.9769	7.5617									133.926						123.216
			12.6224						12.2018	7.00127									102.857						113.997
			12.0337						17.5868	7.25281									118.96						116.264
			9.43267						11.0231	7.44201									99.1321						130.851
			15.993						11.9723	10.4411									149.152						116.719
			10.4873						11.7039	7.51136									98.3809						129.608
			9.64963						11.1792	7.18268									95.8901						129.974
			8.87123						11.1627	8.44357									86.8609						100.427
			9.28142						11.179	9.61862									89.3947						69
			9.45						11.4052	7.87028									92.0769						78.1622
			13.7507						9.38368	8.88406									120.938						155.465
			6.82778						17.3645	7.434									78.4468						93.7449
			7.51748						12.9026	9.21815									82.6923						122.039
			13.0105						9.56709	7.8259									135.025						67.7692
			6.94582						12.2903	8.31692									80.125						76.8182
			8.55987						10.634	6.95458									83.9682						135.098
			18.8157						13.5072	9.67706									110.904						137.825
			18.9606						13.9947	8.19604									136.916						92.3611
			13.6203						11.6693	9.24955									152.93						97.4652
			11.9265						12.9456	2.89143									115.47						149.956
			12.9839						9.25528	4.79395									125.55						75.25
			18.2108						13.8665	6.77049									100.113						143.09
			10.7862						16.1329	9.68805									76.2159						91.8
			18.0344						13.0688	10.3222									141.085						89.3846
			12.1905						13.2136	3.91554									127.608						99.4138
			20.2148						13.5172	5.94231									129.005						96.1135
			10.769						13.0455	9.79622									99.4172						133.335
			7.49695						12.8584	8.13319									88.8041						127.859
			11.2686						16.8077	8.1049									98.7347						135.097
			19.6082						11.0016	4.52706									136.654						93.5575
			15.9415						13.6954	5.12684									101.939						91.1091
			13.0747						9.41131	8.16644									97.0909						133.252
			6.49065						14.1454	9.65927									88.451						89.8587
			11.0804						14.3091	9.82614									116.065						135.166
			9.70856						13.7655	5.73689									101.829						165.844
			16.5038						10.4763	11.179									83.6408						115.813
			9.50364						13.1527	8.0108									77.5817						98.8217
			8.75855						18.792	4.42809									85.6429						74.1454
			7.78634						7.07139	6.74959									78.2746						84.8208
			7.98978						8.69234	5.031									79.8783						148.714
			7.78898						13.4325	7.00326									87.2654						108.031
			15.4601						11.3666	4.63202									144.406						122.426
			3.69321						14.1107	6.34362									79.9149						113.172
			13.9046						15.0856	5.05918									92.8333						124.906
			7.24884						8.4049	3.53835									75.3379						113.011
			14.0355						14.4803	3.09607									143.191						135.172
			6.61858						5.47707	10.5048									69.7708						118.381
			3.52225						9.12258	6.96381									69.5556						122.46
			9.74947						21.0307	9.01634									100.165						122.094
			14.1403						16.6281	10.0224									98.9818						118.762
			8.76204						17.8092	6.2163									89.4423						126.556
			9.30454						10.7251	9.01002									82.7644						105.898
			8.79659						7.95938	8.37442									75.7689						132.1
			7.57362						17.8516	4.18415									68.433						116.788
			8.1382						7.6819	12.1943									83.1718						123.031
			13.5097						9.19593	7.04971									90.5041						143.264
			8.66079						9.81944	3.79971									86.8719						103.247
			10.1589						9.71911	5.79819									102.454						130.906
			10.3656						6.343	5.138									109.546						112.336
			10.8444						13.2356	3.74234									109.325						117.961
			7.31499						4.21676	10.2868									83.2						119.594
			9.21388						10.5326	4.55248									116.161						125.203
			14.729						10.2997	8.19083									93.6238						125.421
			2.7687						11.6813	9.33062									71.5556						130.663
			10.7043						8.42674	11.8782									107.243						118.505
			11.8845						10.7428	4.27627									81.0348						123.749
			10.5198						5.62279	6.17966									127.64						117.169
			8.13031						6.43478	6.25984									120.329						129.315
			9.01815						10.0292	8.00784									56.7714						142.068
			10.612						11.4042	6.70782									106.12						128.411
			12.7734						11.4741	5.71407									97.0289						112.402
			15.2538						10.4959	6.47698									83.4514						93.4214
			8.09571						11.4293										64.0583						95.6667
			6.64088						8.73092										75.125						115.698
			9.3053						13.5118										94.7266						108.375
			15.4198						10.7862										85.7848						107.373
			13.0831						12.2865										118.156						74.4915
			7.56838						9.45811										84.3762						131.604
			11.7286						9.23278										121.63						118.469
			5.22486						11.8015										68.0476						86.148
			8.06821						14.0956										120.436						95.9073
			11.7106						11.769										115.207						113.082
			11.3205						10.5666										91.7602						140.731
			9.34768						10.403										76.2973						99.0167
			17.9537						9.684										85.5714						90.7647
			8.38654						14.2634										83.7344						128.406
			7.43429						9.47986										71.1121						107.875
			4.77368						13.6273										74.35						88.9654
			10.1101						12.9202										102.512						135
			9.56522						9.43807										98.0435						96.3062
			11.596						10.9493										111.752						92.0833
			7.375						9.85057										86.914						85.5577
			5.8617						11.8588										74.2921						83.4426
			12.6583						14.6207										126.469						93
			9.62937						13.1702										120.79						128.738
			17.616						10.72										117.056						111.637
			13.2978						11.3247										110.95						147.049
			8.17493						7.70419										110.62						95.4295
			9.77458						9.52263										88.6087						117.161
			9.20662						11.0985										81.8127						103.116
			7.49327						14.4469										75.0304						123.771
			9.41713						15.6122										92.3896						122.796
			10.2925						10.7156										79.5093						110.191
			10.1907						10.9192										73.4591						117.528
			7.73251						9.37047										73.301						109.283
			5.82248						11.8938										73.7252						116.308
			8.57926						13.4007										83.2371						108.253
			14.6342						7.67269										114.547						116.195
			10.2865						10.2489										83.9352						112.501
			9.25166						13.3053										77.7188						94.3636
			7.51718						8.31818										77.4978						131.181
			8.8288						9.91031										88.0352						133.837
			6.80783						7.03022										77.5308						98.1857
			8.17356						8.92912										79.4234						122.792
			10.4918						11.8285										85.3265						106.304
			14.5006						13.0249										91.8138						133.213
			8.78793						5.96264										95.5033						115.121
			7.5256						3.6183										80.0858						112.397
			8.89485						4.4426										108.572						120.71
			7.19794						13.3027										66.6667						94.6886
			13.9432						5.73507										127.43						123.651
			13.5863						8.88979										73.4564						137.314
			5.53072						12.2901										66.0642						116.483
			14.3415						7.29512										83.5612						109.977
			8.91944						9.58474										85.1692						137.992
			5.64815						10.915										68.1383						118.419
			9.78175						1.25696										80.8197						125.764
			11.465						10.187										125.365						129.606
			8.0672						15.9603										96.0348						112.776
			1.52745						3.5837										51.9333						139.174
			16.2998						10.064										121.264						89.3463
			9.48039						5.78723										76.9205						124.597
			5.07456						24.7833										75.2281						125.585
			5.9208						4.87815										77.9053						131.093
			13.1901						9.11076										107.467						115.693
			11.3279						5.25367										84.4556						110.68
			4.48227						10.9427										69.125						116.02
			10.3566						4.97588										111.333						92.195
			5.85506						7.55123										80.791						90.0877
			9.7093						6.76776										90.2703						158.503
			8.52844						10.6956										84.6307						135.517
			8.93197						8.03019										89.233						95.1292
			12.2432						12.0712										108.465						123.171
			12.9396						9.0897										102.874						87.6255
			10.1197						10.4054										101.836						133.559
			10.025						20.3964										96.0248						83.0244
			11.0184						11.0755										104.323						88.7308
			12.2095						10.4708										122.846						180.745
			9.84089						7.51495										85.3241						138.955
			13.553						7.99443										108.639						101.405
			10.0624						20.7832										108.689						117.821
			10.0954						7.51601										103.532						84.1356
			8.01759						12.8236										91.6872						120.296
			8.43176						20.7332										112.908						91.1549
			16.9586						7.7759										100.571						95.4962
			12.921						6.47832										128.709						93.4876
			8.93457						6.14428										92.8546						99.6931
			13.5266						10.1785										125.966						96.8214
			14.0028						15.163										98.0742						115.693
			18.5224						7.60417										115.921						67.0897
			11.2512						6.17418										114.871						102.879
			6.04713																89.9316						96.6233
			8.6454																69.8182						124.6
			6.02843																76.8625						91.6923
			14.0915																126.236						113.119
			12.8611																133.113						119.25
			12.6571																120.297						86.566
			8.97755																123.915						114.654
			5.73964																82.2083						113.392
			10.8361																116.325						112.373
			8.03009																90.8115						107.01
			16.9384																110.806						122.83
			13.0437																95.8482						84.928
			27.3473																98.0838						117.704
			4.2106																72.0698						109.068
			11.514																136.889						107.362
			6.02952																83.3017						93.2197
			13.7412																125.785						101.184
			7.78454																78.7219						116.169
			7.11489																76.5802						142.483
			6.88853																85.0495						118.11
			13.7228																96.791						108.548
			8.41498																90.4135						103.326
			10.4838																97.2039						110.712
			5.67559																89.8475						134.366
			14.441																152.96						100.528
			13.1907																130.171						137.81
			10.091																105.572						115.564
			16.1216																77.1791						95.4437
			6.98158																72.9039						104.315
			18.9081																116.15						90.5772
			13.1433																72.7414						129.566
			5.79394																84.3529						122.522
			9.49794																107.128						129.933
			14.1349																112.095						104.281
			6.34069																77.7752						110.256
			11.1009																100.722						90.2069
			12.6313																98.1578						89.4917
			11.7435																102.613						120.126
			9.43574																98.7926						122.219
			11.1715																113.787						136.176
			9.37095																89.8396						99.7037
			10.9536																90.1449						117.345
			15.2508																124.312						96.431
			8.68235																80.1573						113.85
			14.9893																96.36						119.856
			9.13748																105.565						84.4378
			5.42538																73.1446						98.3991
			11.3023																105.888						105.529
			12.9556																96.3726						93.973
			9.85909																95.1543						105.256
			11.9091																126.193						83.5214
			12.4504																87.7115						95.6103
			14.9873																105.244						97.2925
			13.0516																100.787						121.828
			11.3812																113.462						72.7215
			10.907																102.594						108.75
			6.44104																70.1						84.2385
			8.24896																87.8667						133.413
			10.2977																75.8812						85.2375
			8.09667																100.177						101.922
			3.85319																60.4783						87.1609
			6.53333																70						87.2832
			10.6126																86.3974						99.8683
			8.58694																79.6642						106.331
			11.7426																116.173						83.8571
			10.3613																93.6456						95.2129
			16.5449																124.5						125.116
			5.29272																63.1132						77.4762
			5.93673																68.5079						113.853
			9.8874																120.261						99.7333
			12.0207																110.698						116.448
			13.2824																96.895						80.0652
			10.1078																96.8478						99.8414
			9.31975																89.8691						75.9394
			4.75623																61.5085						108.746
			7.02111																72.6322						75.3095
			8.51394																97.1364						89.5692
			7.60665																93.0847						103.5
			7.02611																114.35						110.737
			6.65059																77.1017						90.2174
			16.1344																95.7766						98.6307
			13.4402																83.4771						94.8119
			15.8839																107.169						109.493
			8.07494																107.754						142.242
			19.3804																83.3357						110.875
			14.5037																65.1475						104.844
			5.30118																65.079						89.9051
			10.2004																88.2477						76.5333
			8.77014																93						125.349
			9.10868																92.8385						72.1458
			9.17328																89.8642						137.224
			8.12409																87.2941						130.654
			10.1216																84.2455						92.9405
			13.1385																108.134						95.62
			8.56882																78.5537						88.5396
			12.498																113.439						96.4112
			10.272																97.0086						150.208
			8.59942																94.112						83.3465
			7.49183																71.5561						83.3196
			10.1398																85.751
			7.15513																72.241
			9.56431																92.9531
			7.40594																69.8133
			8.43007																66.5104
			7.37565																69.439
			10.1586																75.8367
			13.1553																83.2925
			10.1257																82.9223
			5.54357																60.7273
			8.52866																91.9431
			12.9249																139.5
			16.6174																121.678
			8.32719																95.5935
			11.8178																72.6629
			2.21157																55.75
			12.4832																135.553
			4.52842																68.6489
			4.28212																64.9079
			10.7987																112.549
			10.0846																102.732
			8.28875																82.8446
			17.6063																88.5517
			8.58055																76.8163
			17.5847																91.4127
			9.27435																80.4881
			10.5483																72.7396
			16.5688																93.25
			14.2365																93.7816
			10.2451																88.8333
			9.96247																80.37
			9.92331																92.4194
			8.41605																79.7746
			6.61653																70.7822
			10.7108																103.197
			12.6897																81.4618
			7.49093																74.4302
			7.42349																71.3317
			9.48367																77.0988
			7.40792																86.08
			10.1786																91.7963
			11.5817																101.715
			5.444																82.2649
			7.63871																77.4056
			3.99239																56.4086
			7.45412																84.48
			5.65244																62.9604
			5.1281																62.6842
			14.5076																74.5071
			10.1255																93.4756
			5.79238																80.0263
			11.1973																168.618
			5.33803																61.129
			9.24175																87.6566
			1.42169																51.625
			14.3741																134.271
			1.9																56.3214
			9.26863																73.8594
			7.84628																78.2097
			19.1664																81.7692
			9.16869																105.842
			10.6549																94.083
			12.9571																99.8083
			13.1987																117.538
			11.0106																82.6326
			9.84836																102.188
			8.4024																67.7836
			11.0127																102.708
			10.3479																94.9013
			8.86138																89.7167
			12.4875																98.0164
			15.03																135.491
			8.33758																101.401
			12.8625																102.401
			21.2162																99.4
			10.3783																101.905
			9.1658																92.6228
			2.52542																51.3793
			9.08163																73.0597
			10.9636																97.85
			8.39034																83.4675
			6.67711																73.2024
			7.38759																71.6932
			11.1591																99.6011
			14.3797																96.4453
			14.4842																106.759
			8.71231																84.2514
			10.2783																86.2878
			8.1999																76.5929
			9.15067																93.9
			13.323																146.878
			4.63001																68.7468
			13.728																72.7981
			10.9914																85.2933
			6.02231																74.1985
			12.9199																111.146
			9.33493																84.6047
			13.2149																122.149
			19.7984																97.6051
			14.5339																110.101
			8.11313																99.1605
			17.34																113.087
			7.87862																72.4833
			18.3026																99.3571
			10.426																110.125
			6.72168																70.1606
			11.0864																108.32
			9.02624																81.6875
			5.91034																69.4624
			13.7171																83.9247
			8.94434																90.6832
			10.6182																78.5978
			12.7639																106.682
			8.97024																87.3623
			13.3996																96.5135
			8.56058																84.5357
			12.6009																85.4697
			10.7667																92.6327
			8.96494																93.5093
			10.043																117.525
			10.1106																92.3259
			8.8269																89.1994
			11.4613																95.7873
			15.528																98.0333
			9.27488																98.9494
			11.8366																125.258
			7.01426																82.729
			8.10982																86.0118
			14.1359																141.667
			14.2134																105.733
			12.5081																77.6542
			10.7794																94.4794
			12.8537																71.3255
			14.39																83.171
			10.8501																84.6955
			9.34692																96.7127
			5.89696																66.8496
			9.14204																92.9021
			9.53669																104.656
			15.0389																83.9839
			10.5447																107.79
			9.3621																90.7155
			5.92073																88.2727
			8.89196																89.7818
			14.0724																169.969
			11.1091																84.2099
			7.8																79.4182
			12.9534																110.104
			9.57957																71.1825
			8.163																88.7283
			10.921																125.159
			7.74566																92.4138
			10.822																111.643
			2.69954																62.5714
			17.0542																94.561
			13.2029																147.041
			4.2165																59.1974
			14.7858																75.715
			4.63479																78.2923
			5.88921																80.8
			9.17875																92.2542
			12.0081																94.1587
			0.794712																56.7778
			9.53159																77.0876
			5.84979																75.7957
			13.0981																127.589
			12.7873																83.2101
			4.06002																61.0488
			9.65623																94.5182
			14.2185																104.541
			7.18857																82.3793
			6.22201																69.3688
			5.34206																74.1818
			4.20728																69.3
			14.4368																117.349
			10.1007																88.2051
			9.64706																90.8721
			7.54431																68.0155
			14.649																158.942
			8.73713																82.514
			8.04413																75.9583
			10.9149																101.758
			10.5946																95.8898
			6.68894																82.6606
			5.20308																77.3958
			10.562																113.908
			1.71681																56.5833
			8.68471																83.2016
			14.4203																88.1646
			5.00302																127.577
			8.71044																88.4444
			5.97098																66.7297
			17.0697																182.718
			7.56952																80.8857
			14.3178																119.688
			7.26973																79.24
			14.4037																78.2231
			10.7099																85.8212
			16.4366																100.387
			11.9662																108.892
			2.19802																61.6667
			7.2603																104.784
			21.4797																108.212
			6.2381																69.2644
			8.00333																72.11
			17.4544																121.22
			10.6525																78.1183
			2.8394																59.1379
			6.50914																72.7204
			15.2132																110.892
			11.7983																136.135
			3.85478																72.3103
			4.83143																58.3103
			7.02607																107.818
			8.22125																71.4843
			7.78656																82.2074
			8.94229																78.0731
			9.07758																94.0421
			8.01056																72.4522
			12.9682																112.578
			7.31681																73.3488
			9.16855																86.6845
			10.74																96.4596
			6.41608																62.0769
			7.14979																76.9
			7.10778																74.9658
			11.9603																110.616
			11.6373																91.1724
			8.70416																80.452
			11.8165																88.3488
			7.61821																76.9194
			11.8793																86.125
			1.78485																78.5333
			4.34194																70.3134
			6.00946																66.8947
			6.85359																71.8662
			12.4437																159.915
			5.9782																61.3553
			9.15889																96.84
			20.0302																84.9932
			3.04683																75.4091
			14.9245																100.011
			10.9639																112.087
			17.1536																123.292
			17.287																116.793
			6.91789																73.2143
			9.59557																86.5429
			12.0047																85.382
			4.98725																65.1979
			13.617																95.877
			6.63137																72.9928
			14.5567																125.114
			8.23818																76.3223
			9.57984																67.672
			8.23353																65.6406
			8.43521																74.1936
			9.31042																83.7938
			5.16113																70.6136
			6.89189																93.1731
			14.7192																84.3152
			19.2995																100.786
			10.7583																100.316
			10.2722																85.3349
			9.09586																82.4473
			11.6314																99.6059
			8.6433																90.0639
			8.64506																107.752
			8.52555																89.2217
			12.418																93.5907
			6.41215																78.2054
			11.094																111.552
			14.1866																109.784
			8.80755																90.2544
			8.90118																97.2079
			10.8712																71.5537
			9.95662																109.823
			11.6498																91.3908
			15.221																77.849
			10.3077																98.3405
			9.23813																89.0634
			10.898																89.3279
			5.5341																68.5833
			12.0292																72.0135
			11.6264																75.7504
			8.3103																88.6015
			12.33																77.5688
			9.23899																80.75
			5.25056																67.5725
			13.795																123.343
			6.16862																70.5258
			6.59655																79.4043
			9.4357																95.3792
			11.569																119.125
			7.03463																69.8925
			13.5405																136.302
			10.1959																106.356
			8.42468																88.3254
			5.885																64.4444
			15.7513																85.6
			7.55766																83.2917
			7.07009																58.9481
			12.181																115.913
			9.7558																97.6566
			8.28202																93.5231
			9.7491																90.7517
			7.12635																78.3898
			11.7952																96.9512
			12.0528																145.182
			10.5011																78.7143
			18.028																137.786
			10.3627																101.309
			14.3057																125.982
			13.4491																75.2547
			10.5272																86.9265
			6.18859																69.5556
			9.89057																137.947
			11.8672																89.3529
			7.81799																86.9176
			5.94543																83.5333
			11.11																102.031
			12.762																88.8611
			9.30584																93.8411
			8.57948																88.9366
			14.0285																128.156
			8.72815																96.0097
			8.77462																79.4229
			15.7796																109.209
			5.52489																74.6923
			12.1038																89.4286
			7.17848																70.747
			6.88126																62.221
			6.15661																70.2459
			9.02406																88.8496
			11.5434																111.194
			10.4609																93.089
			10.1312																116.321
			9.79751																108.659
			6.83041																68.1098
			9.62494																96.875
			7.03092																65.6844
			13.9211																108.503
			8.73579																79.9715
			11.1572																114.173
			5.47448																65.8564
			5.60629																66.2832
			6.61139																77.9552
			12.3838																107.812
			3.62369																74.6937
			2.25834																60.9
			5.00241																68.2237
			10.8193																113.802
			2.64158																66.8064
			10.7615																101.756
			13.9779																89.1294
			15.1613																91.8391
			10.3014																117.816
			14.7574																114.96
			7.27106																84.7857
			10.5361																113.172
			6.12732																75.7377
			13.1474																105.492
			6.49216																81.243
			15.899																125.956
			10.3842																85.3809
			13.893																96.4862
			8.69131																81.8041
			4.30309																62.3947
			6.39122																88.9444
			3.90735																71.1478
			3.83933																65.3469
			4.05928																60.4833
			8.27393																89.2857
			11.2782																132.934
			7.73549																79.8125
			5.22762																72.1412
			4.11796																77.5803
			11.25																87.9167
			6.34205																72.775
			2.54601																63.7273

## Sheet: Fig. 7
Fig. 7 C					Fig. 7 D					Fig. 7 E						Fig. 7 A
WT VE	KI VE	WT HS	KI HS		WT VE	WT HS	KI VE	KI HS		WT VE	WT HS	KI VE	KI HS				Subcutaneous	Utero/Ovaries	Lymph nodes	Spleen	Mesentery	Heart
102	147.936	115.776	139.487		20	9.31	4.95	3.52		20	40.69	59.45	50.06			WT WT	0	0	0	0	0	0
99	141.347	113.6	133.45													KI WT	0	5.71429	0	2.85714	2.85714	2.85714
98.5	140.683	112.01	132.253													WT HET	2.32558	2.32558	0	0	0	0
97.8889	135.65	110.608	130.86													KI HET	5.55556	2.77778	2.77778	5.55556	0	2.77778
97.4483	132.702	107.693	128.023													WT KO	3.7037	0	0	0	0	3.7037
96.5	132.633	106.274	127.348													KI KO	9.375	3.125	0	0	0	15.625
96.3529	131.857	106.111	127.072
96.2069	131.344	105.674	125.518
96.0952	131.105	105.314	124.285
95.9474	130.685	104.599	123.13
95.6515	128.819	104.476	122.759
95.5075	127.668	103.958	122.706
94.82	126.29	103.115	122.627
93.5833	124.156	102.615	122.337
93.5806	123.571	101.965	120.66
93	123.539	101.892	119.692
91.7703	123.488	100.636	117.172
91.4545	122.848	100.484	115.888
90.3871	121.763	100.207	113.942
90.34	121.265	99.6704	113.291
89	120.719	99.5538	113.143
88.4082	120.623	98.8796	112.86
88.125	120.188	98.7465	112.842
88.12	119.935	98.7105	112.622
87.6316	118.43	98.7	111.86
87.375	117.171	98.4138	111.829
87.0408	116.664	98.1795	111.707
87	116.124	97.1707	110.379
86.7391	116.036	97.0919	109.972
84.8276	115.86	96.8701	109.76
84.421	115.743	96.8452	108.611
83.8929	115.582	96.5385	108.463
82.5161	114.82	96.4444	108.329
82.4155	114.699	96.3944	108.146
82.3529	114.333	95.9885	108.102
81.2308	114.33	95.675	107.983
81.2	113.568	95.5607	107.738
80.8205	113.194	95.1296	107.583
80.5	112.873	94.6693	106.723
80.3674	112.746	94.6063	106.448
80.3125	112.68	94.0417	106.3
80.2727	112.678	93.72	105.444
80.25	112.57	93.7123	105.393
79.7222	112.561	93.6745	105.252
79.5426	112.194	93.3469	104.83
79.5	112.194	92.8414	104.821
79.5	112.165	92.7386	104.719
78.806	112.05	92.5256	104.396
78.4587	111.191	92.2213	104.133
78.1667	110.697	92.0984	103.981
77.7119	110.567	92.0571	103.953
77.7037	110.5	91.7059	103.548
77.1724	110.198	91.6815	103.539
77.0217	109.751	91.6577	103.365
77	109.569	91.4412	103.151
76.9756	109.448	91.3509	103.038
76.9091	109.232	91.311	102.925
76.7097	108.923	91.3049	102.565
76.6829	108.532	91.2627	102.429
76.5849	108.312	90.9489	102.409
76.5833	108.266	90.8276	102.054
76.549	108.263	90.719	101.901
76.5361	108.064	90.555	101.756
76.25	107.992	90.5138	101.631
76.0298	107.944	90.449	101.619
76	107.594	90.2857	101.495
75.9041	107.5	90	101.177
75.9008	107.465	89.9573	100.923
75.8678	107.322	89.8611	100.848
75.6	107.291	89.607	100.57
75.6	107.1	89.5333	100.5
75.4364	106.75	89.3067	100.412
74.8571	106.414	88.8725	100.362
74.8491	106.394	88.75	100.315
74.7869	106.373	88.7445	100.209
74.7701	106.028	88.6509	100.091
74.5714	105.901	87.7643	99.7889
74.5	105.298	87.717	99.7529
74.4638	104.818	87.5918	99.566
74.2805	104.684	87.4894	99.551
73.9355	104.519	87.2755	99.4545
73.5	104.383	87.25	99.4121
73.4203	104.008	87.2158	99.3208
73.2	103.398	87.2049	99.2889
73.1539	103.388	87.1296	99.2553
73.0286	103.258	87.0725	99.0988
72.7143	102.973	87.0204	99.0164
72.7059	102.915	86.9725	98.7333
72.6581	102.827	86.963	98.7222
72.5581	102.389	86.945	98.7004
72.4118	102.328	86.8814	98.5389
72.2927	101.942	86.7658	98.5195
72.2857	101.8	86.75	98.25
72.1714	101.692	86.6947	98.1333
71.52	101.659	86.6786	98.0843
71.52	101.627	86.5263	98.061
71.4	101.579	86.3103	97.9883
71.25	101.492	86.1091	97.9214
71.2105	101.465	86.087	97.567
71.0909	100.996	86.0632	97.5325
71.0769	100.709	85.95	97.4421
71	100.548	85.7529	97.4245
70.9589	100.409	85.7273	97.1734
70.8571	100.346	85.5067	97.0339
70.76	100.298	85.5	96.9107
70.6452	100.01	85.4722	96.775
70.6154	99.8113	85.3761	96.7193
70.5763	99.4648	85.295	96.6281
70.5	99.0595	85.1539	96.5649
70.4308	98.8396	85.0875	96.0545
70.32	98.757	85.082	95.8688
70.2581	98.7037	85.0703	95.8027
70	98.5934	84.9402	95.795
69.9429	98.5565	84.9302	95.6475
69.7721	98.3875	84.9277	95.5775
69.68	98.3568	84.9091	95.4118
69.5887	98.2857	84.3077	95.3431
69.5422	98.2295	84.2571	95.2935
69.44	98.1385	84.2143	95.2826
69.3763	98.1	84.2118	95.0824
69.375	98.0851	84.1611	95
69.3077	98.0796	84.1353	94.7532
69.2874	97.9915	84	94.6596
69.2586	97.9187	84	94.6185
69.1111	97.8082	84	94.5915
69.04	97.7469	83.603	94.4819
68.9429	97.6712	83.5657	94.4808
68.8333	97.5455	83.4632	94.3968
68.717	97.5115	83.234	94.3571
68.6539	97.3333	83.1881	94.2941
68.6342	97.3037	83.18	94.2304
68.625	96.5376	83.1458	93.875
68.5556	96.473	83.1398	93.8688
68.5147	96.4474	83.0366	93.8591
68.5091	96.4201	82.9176	93.8387
68.5	96.2986	82.8947	93.8182
68.5	96.084	82.8	93.5696
68.4878	96.0667	82.8	93.4753
68.4429	96.0407	82.7826	93.4247
68.4348	95.7917	82.7586	93.4182
68.3137	95.7683	82.5788	93.3833
68.25	95.6627	82.5	93.3333
68.2445	95.4134	82.392	93.2778
68.16	95.4023	82.2533	93.2692
68.1034	95.3491	82.1579	93.1731
68.0571	95.3182	81.942	93.1597
67.8461	95.1636	81.9286	93.1523
67.7647	95.1268	81.7364	92.9615
67.7143	94.7857	81.6087	92.9545
67.6709	94.625	81.4	92.9381
67.664	94.5876	81.3917	92.9048
67.44	94.575	81.36	92.8284
67.3846	94.527	81.2525	92.8082
67.3469	94.4072	81.2062	92.6129
67.3026	94.3949	81.1875	92.5738
67.2468	94.1895	81.0216	92.5
67.2203	93.8226	80.9488	92.4945
67.2	93.7119	80.8235	92.3775
67.186	93.6756	80.7317	92.2455
67	93.6726	80.6842	92.2229
66.8571	93.64	80.5402	92.1859
66.8571	93.5778	80.5368	92.0981
66.8354	93.466	80.4623	92.0619
66.7551	93.25	80.4615	92.0604
66.6067	93.1667	80.4387	92.0562
66.5556	92.9157	80.3889	91.9603
66.4444	92.8586	80.3429	91.9351
66.4286	92.7262	80.3209	91.9099
66.386	92.6995	80.3017	91.8744
66.375	92.6992	80.2617	91.7342
66.3636	92.6977	80.2373	91.7103
66.2963	92.3871	80.2373	91.6667
66.1923	92.3855	80.1395	91.6319
66.125	92.3591	80.0941	91.6214
66	91.9902	80.0182	91.6119
65.8605	91.976	79.914	91.5946
65.8356	91.8889	79.9	91.5287
65.7805	91.5692	79.8871	91.4146
65.7	91.3582	79.8597	91.3968
65.625	91.2766	79.8461	91.3577
65.617	91.2249	79.8222	91.1155
65.5526	91.1803	79.8222	91.1061
65.4828	91.0857	79.7711	91.0978
65.4286	91	79.7692	91.0575
65.3846	90.88	79.7639	90.8936
65.3333	90.825	79.7143	90.8739
65.234	90.7615	79.6815	90.8722
65.2105	90.6857	79.6702	90.8246
65.16	90.4679	79.6667	90.71
65.1429	90.3768	79.6463	90.6016
65.1262	90.3333	79.5575	90.5714
65.0735	90.2806	79.4762	90.3429
64.9846	90.14	79.4222	90.2913
64.9688	90.0992	79.4106	90.2877
64.963	89.98	79.4105	90.1923
64.9412	89.8597	79.4039	90.0968
64.9214	89.7931	79.3333	90.092
64.9091	89.7826	79.3197	90.0329
64.7664	89.7761	79.2945	90.0066
64.7547	89.7215	79.2845	89.9648
64.75	89.7161	79.2481	89.9383
64.5315	89.6828	79.2	89.8434
64.5143	89.641	79.0576	89.7905
64.5	89.4315	79.0312	89.7899
64.4615	89.2129	79	89.7692
64.4483	89.1925	78.9041	89.6902
64.421	88.9708	78.9007	89.68
64.421	88.934	78.8136	89.6333
64.2857	88.8693	78.8081	89.4296
64.2439	88.8561	78.7881	89.3674
64.2353	88.8125	78.7305	89.3103
64.2	88.7729	78.6835	89.2673
64.1842	88.6986	78.6089	89.25
64.1633	88.6977	78.5636	89.2281
64.1176	88.6261	78.5545	89.1765
64.0741	88.5564	78.5366	89.1739
64.0563	88.4928	78.5357	89.1667
64.0364	88.4653	78.5062	89.1364
64	88.3182	78.3622	89.1167
64	88.2222	78.3059	89.0566
63.8571	88.1747	78.2632	89.0478
63.6735	88.1508	78.1965	88.9666
63.6522	88.1143	78.0764	88.9553
63.5714	88.0968	78.04	88.8469
63.5604	88.0849	78	88.8077
63.48	87.8779	78	88.7878
63.4545	87.8515	78	88.7513
63.4234	87.8333	77.9318	88.7407
63.3103	87.7936	77.9099	88.6667
63.2727	87.7714	77.8425	88.6394
63.2727	87.75	77.7209	88.6191
63.2308	87.7231	77.5893	88.6125
63.2215	87.675	77.4715	88.3095
63.0857	87.5455	77.4545	88.2776
63	87.422	77.4095	88.2757
63	87.3067	77.3488	88.1829
63	87.0915	77.3333	88.1754
62.8889	87.0842	77.2745	88.1143
62.8676	87.0769	77.2704	88.013
62.7692	87.039	77.2157	88.0083
62.7458	86.9831	77.1707	87.9643
62.7	86.948	77.1176	87.9624
62.6038	86.883	77.1045	87.9538
62.5714	86.875	77.0559	87.932
62.5714	86.7458	76.9322	87.927
62.3636	86.7436	76.9263	87.8566
62.2597	86.7241	76.9219	87.8415
62.25	86.7134	76.9065	87.8209
62.208	86.6738	76.8617	87.814
62.1702	86.5638	76.8214	87.8056
62.0377	86.511	76.8088	87.8016
62	86.4966	76.7541	87.7133
62	86.4898	76.7436	87.6824
62	86.3478	76.7234	87.6332
61.946	86.2857	76.6216	87.4214
61.9266	86.2667	76.6027	87.3672
61.8621	86.1731	76.5484	87.296
61.8462	86.089	76.4516	87.2051
61.8	86.0472	76.3009	87.1765
61.8	85.9039	76.3	87.1596
61.7705	85.8843	76.1508	87.1364
61.7647	85.7679	76.1379	87.079
61.6875	85.7619	76.1333	87.0714
61.6119	85.7091	76.0952	87.0455
61.6	85.5798	76.0909	87.0177
61.5789	85.5645	76.0556	87.0085
61.44	85.2727	76.0458	86.9714
61.4328	85.2719	76.0336	86.9565
61.4286	85.2453	76.0235	86.9565
61.4019	85.1	75.9882	86.931
61.2558	84.9898	75.9685	86.9193
61.25	84.8788	75.9559	86.8263
61.1707	84.7216	75.9459	86.8108
61.1698	84.6274	75.8824	86.7945
61.125	84.6066	75.8028	86.7342
61.0588	84.5972	75.7186	86.7
61.0526	84.537	75.7079	86.697
61.0312	84.5225	75.6774	86.6493
61	84.4579	75.5878	86.5982
60.9634	84.3833	75.5862	86.5918
60.9474	84.3784	75.4872	86.537
60.9153	84.2909	75.4714	86.5287
60.8644	84.2518	75.4634	86.344
60.8571	84.251	75.4286	86.331
60.8451	84.1539	75.4248	86.3056
60.84	84.1164	75.4233	86.2785
60.84	83.9431	75.4083	86.2014
60.806	83.8477	75.3077	86.1293
60.75	83.6503	75.2929	86.1143
60.72	83.6463	75.2745	86.0396
60.6667	83.6458	75.234	85.9688
60.6154	83.5222	75.2143	85.9186
60.5882	83.4839	75.15	85.9109
60.5581	83.3333	75.0275	85.882
60.5556	83.3023	75	85.8526
60.5333	83.2784	75	85.8518
60.4931	83.2308	75	85.7869
60.48	83.2264	75	85.7846
60.4444	83.0909	74.9901	85.7232
60.4286	83.0323	74.9863	85.6699
60.4	83	74.8889	85.6262
60.375	82.9396	74.8633	85.6174
60.3043	82.9171	74.7475	85.5988
60.2727	82.8962	74.7123	85.5714
60.25	82.8636	74.664	85.4581
60.2222	82.7619	74.5385	85.4453
60.2143	82.6506	74.4124	85.4216
60.1364	82.5882	74.3947	85.4082
60	82.5581	74.3906	85.2973
60	82.5517	74.3667	85.2835
60	82.5437	74.3562	85.2162
60	82.2696	74.3478	85.2059
60	82.2323	74.3333	85.1296
60	82.2296	74.2	85.087
60	82.2	74.1951	85
59.9077	82.1347	74.1748	84.989
59.8636	82.0753	74.1689	84.9748
59.7966	82.0606	74.0816	84.9492
59.7143	82.0556	74.0702	84.9231
59.7	82	74.0357	84.875
59.6571	81.9792	74.0351	84.8468
59.5714	81.9494	74	84.7171
59.5714	81.9459	73.9821	84.6829
59.5636	81.9355	73.9259	84.6418
59.4	81.8696	73.8957	84.5804
59.3731	81.8276	73.8909	84.5047
59.3684	81.8182	73.8621	84.4656
59.2895	81.7941	73.8148	84.4248
59.28	81.7397	73.8064	84.411
59.1765	81.6786	73.791	84.3956
59.1429	81.5758	73.7009	84.3772
58.9879	81.48	73.6883	84.3636
58.9714	81.4677	73.6822	84.3555
58.9231	81.4444	73.6643	84.2941
58.9091	81.4396	73.5951	84.2439
58.8923	81.4125	73.5745	84.2087
58.8649	81.2895	73.5692	84.1752
58.8169	81.1712	73.5191	84.1562
58.8	81.1489	73.4731	84.1143
58.8	80.9825	73.4227	84.0854
58.7586	80.9706	73.3846	84.0654
58.7368	80.9663	73.3141	84.0652
58.7097	80.9415	73.1942	84.0418
58.6897	80.9189	73.1892	84
58.6452	80.8621	73.115	84
58.5455	80.8597	73.0811	83.9896
58.5405	80.7917	73	83.8723
58.5333	80.7818	72.9474	83.8376
58.4516	80.6842	72.8308	83.8372
58.4416	80.5435	72.5517	83.7399
58.4211	80.5333	72.4871	83.7391
58.3279	80.5225	72.421	83.7303
58.3	80.5	72.3974	83.7273
58.2	80.4462	72.3689	83.6694
58.1739	80.4355	72.3077	83.5942
58.1562	80.3768	72.2878	83.5256
58.1538	80.1045	72.2653	83.5098
58.0615	80.0958	72.2637	83.5
58	80	72.125	83.494
57.8182	79.8698	72.1125	83.4937
57.75	79.7933	72.0667	83.4253
57.7297	79.7738	72.0427	83.4112
57.6279	79.7524	72.0167	83.4105
57.6	79.4783	72	83.3864
57.6	79.4657	71.9552	83.3564
57.5172	79.45	71.9091	83.2987
57.2333	79.4382	71.8812	83.291
57.2	79.3333	71.8113	83.2906
57	79.2222	71.8064	83.2901
57	79.2	71.6471	83.2201
57	79.0946	71.5854	83.1727
56.9388	79.0698	71.5399	83.1084
56.7368	79.0033	71.5259	83.0784
56.6667	79	71.4493	83.0551
56.5714	79	71.4	83.0248
56.5714	78.9858	71.4	82.9391
56.55	78.9636	71.3886	82.8571
56.5	78.8824	71.3878	82.8
56.5	78.8815	71.3818	82.7767
56.4	78.8315	71.3718	82.7373
56.4	78.7321	71.3333	82.7124
56.3478	78.7059	71.3152	82.712
56.3333	78.6692	71.2761	82.6901
56.16	78.664	71.2667	82.6625
56.129	78.5833	71.1148	82.6277
56.0625	78.56	71.1034	82.4935
56	78.5	71.0588	82.3947
56	78.4444	71.0526	82.3769
55.9149	78.4308	71.0526	82.3739
55.875	78.4203	70.9784	82.3433
55.8462	78.4138	70.9655	82.3171
55.8462	78.3861	70.9444	82.2593
55.75	78.3721	70.9286	82.2428
55.7143	78.3492	70.9091	82.2237
55.7143	78.3061	70.875	82.1905
55.6585	78.25	70.8571	82.1539
55.5	78.0952	70.8485	82.129
55.5	78.0325	70.7629	82.0797
55.4694	78	70.7445	82.058
55.4211	77.9506	70.7407	82.049
55.4118	77.95	70.7234	82.0377
55.3333	77.9286	70.7092	82.0191
55.28	77.9054	70.6237	82.0094
55.2	77.8636	70.579	81.9915
55.125	77.802	70.5714	81.9828
55.125	77.7818	70.5517	81.9401
55.0435	77.7698	70.4348	81.9259
55	77.6984	70.4	81.9122
54.7742	77.6405	70.3898	81.88
54.7692	77.5893	70.3636	81.8723
54.75	77.5545	70.3284	81.8607
54.7059	77.3793	70.328	81.8516
54.7059	77.359	70.3256	81.8508
54.5	77.1472	70.3077	81.8304
54.5	76.9412	70.2526	81.75
54.4	76.9091	70.2353	81.5842
54.3674	76.8759	70.2	81.563
54.3333	76.8688	70.1892	81.5385
54.3158	76.7887	70.1739	81.5094
54.24	76.5366	70.1194	81.4124
53.76	76.5185	69.9813	81.3989
53.7143	76.3478	69.9545	81.3412
53.6667	76.337	69.7699	81.2967
53.625	76.2766	69.6889	81.2759
53.4545	76.2698	69.5676	81.2623
53.3684	76.2439	69.5519	81.2213
53.1724	76.224	69.5294	81.1535
53.0769	76.0969	69.4487	81.1511
53	76.0408	69.3576	81.0968
53	75.9873	69.3099	81.04
52.8333	75.9862	69.3071	81.0265
52.5	75.973	69.2647	81.0149
52.4348	75.8182	69.2609	80.9189
52.3636	75.8182	69.2571	80.9167
52	75.7869	69.2258	80.9157
52	75.61	69.1875	80.9091
52	75.5925	69.1837	80.8615
51.75	75.5652	69.1837	80.8421
51.75	75.5439	69.1461	80.807
51.4545	75.5294	69.1429	80.7458
51.3333	75.5	69.12	80.7278
51.2308	75.4783	69.0909	80.7273
51	75.4685	69.0769	80.6885
50.8	75.4651	69	80.6508
50	75.4115	69	80.6397
50	75.4	68.9774	80.6306
50	75.3982	68.9589	80.6038
49.5	75.3704	68.9455	80.5897
49.2	75.3173	68.9164	80.5851
49.2	75.2568	68.9143	80.5455
49	75.2088	68.8571	80.5455
48.8571	75.125	68.8421	80.5094
48	75.0986	68.75	80.5
45.4286	75.0943	68.7391	80.5
45	75.0577	68.6984	80.4821
44	75.0164	68.6182	80.4786
42	75	68.6111	80.4533
	75	68.5957	80.4444
	74.9427	68.5714	80.3259
	74.9275	68.5269	80.2857
	74.88	68.5079	80.2056
	74.7042	68.5063	80.2034
	74.6809	68.4737	80.2017
	74.6667	68.4	80.16
	74.64	68.3809	80.1559
	74.6364	68.371	80.1
	74.6053	68.3333	80.094
	74.5992	68.3051	80.0704
	74.5946	68.3033	80.069
	74.5631	68.303	80.0597
	74.4906	68.2326	80.0357
	74.4062	68.1818	79.9778
	74.3478	68.16	79.9138
	74.2462	68.1379	79.8158
	74.1539	68.1333	79.8144
	74.1	68.1325	79.814
	74.0421	68.1325	79.774
	74.04	68.129	79.7561
	74.0308	68.1237	79.7471
	73.9412	68.0769	79.697
	73.9108	68.0702	79.6875
	73.8784	68.0645	79.597
	73.8261	68.0339	79.5714
	73.8151	68.0192	79.4583
	73.7887	68	79.4318
	73.7555	68	79.3596
	73.7143	67.9892	79.3433
	73.625	67.9732	79.3362
	73.5667	67.9636	79.3136
	73.4595	67.9535	79.2453
	73.4231	67.9068	79.2152
	73.3548	67.8655	79.1746
	73.3333	67.8621	79.1707
	73.3333	67.8461	79.1021
	73.3171	67.802	79.0926
	73.2844	67.8	79.079
	73.2308	67.8	79.0316
	73.2308	67.75	78.9596
	73.1786	67.7273	78.9386
	73.1638	67.7143	78.9318
	73.1429	67.6667	78.8941
	73.1406	67.6552	78.8782
	73.0769	67.5	78.8624
	73.0746	67.4737	78.8605
	73.0182	67.4595	78.8272
	73	67.4336	78.8261
	72.9474	67.425	78.8235
	72.9425	67.4118	78.75
	72.9362	67.3077	78.6977
	72.9231	67.2857	78.6875
	72.8824	67.2593	78.6786
	72.8095	67.2549	78.6701
	72.7568	67.2289	78.6611
	72.4948	67.2188	78.6207
	72.4865	67.2152	78.6135
	72.3421	67.2	78.5854
	72.338	67.1613	78.5594
	72.3175	67.0909	78.5122
	72.3095	67.05	78.5
	72.288	67.04	78.5
	72.1014	67.005	78.4737
	72	66.973	78.4599
	71.7986	66.9474	78.4355
	71.7919	66.9474	78.4162
	71.6779	66.8333	78.4068
	71.6596	66.8	78.3925
	71.6429	66.7895	78.3721
	71.5714	66.7742	78.3404
	71.5455	66.7579	78.3036
	71.52	66.75	78.2672
	71.3864	66.7241	78.2061
	71.2973	66.6977	78.196
	71.2525	66.6818	78.1894
	71.2088	66.6614	78.1875
	71.1548	66.6383	78.1831
	71.1219	66.5967	78.1791
	71.1176	66.5455	78.1677
	71.087	66.5455	78.12
	71.0149	66.5455	78.1013
	71	66.5197	78.097
	70.9373	66.5	78.093
	70.875	66.4286	78.0909
	70.8421	66.4	78.087
	70.7843	66.3636	78.0278
	70.748	66.2727	78.0196
	70.7368	66.2609	78
	70.7273	66.24	78
	70.6552	66.2069	77.9294
	70.6531	66.2	77.9135
	70.6392	66.1519	77.8791
	70.6047	66.1364	77.8548
	70.5882	66.1065	77.8219
	70.5841	66.0968	77.7905
	70.5714	66.0233	77.7789
	70.5494	66	77.6782
	70.5	66	77.6364
	70.5	66	77.6137
	70.4757	65.9452	77.6
	70.4732	65.9077	77.5978
	70.4711	65.8889	77.5811
	70.4368	65.88	77.561
	70.4096	65.8723	77.5494
	70.2439	65.8441	77.541
	70.2424	65.8209	77.5263
	70.1739	65.7818	77.5
	70	65.7215	77.4182
	69.9767	65.7	77.4111
	69.9344	65.6774	77.3478
	69.8849	65.6522	77.3409
	69.8361	65.6471	77.3297
	69.8343	65.6471	77.3208
	69.8043	65.5932	77.2747
	69.7808	65.579	77.25
	69.7343	65.5435	77.2258
	69.5581	65.5059	77.2165
	69.5294	65.4857	77.2
	69.5238	65.4643	77.1929
	69.5065	65.4545	77.1915
	69.4865	65.4462	77.1852
	69.4105	65.4	77.1739
	69.4017	65.4	77.1259
	69.375	65.3878	77.1066
	69.3333	65.3832	77
	69.28	65.3684	76.9906
	69.2308	65.2941	76.9474
	69.1724	65.2713	76.9328
	69.15	65.2286	76.9167
	69.1304	65.2117	76.9091
	69.0909	65.1724	76.8865
	69	65.16	76.84
	68.9771	65.1454	76.8214
	68.9011	65.1429	76.8043
	68.88	65.0588	76.8
	68.8696	65.04	76.7698
	68.8235	65.0149	76.7692
	68.7931	65	76.7207
	68.7073	65	76.7025
	68.6667	65	76.6683
	68.6218	64.9879	76.6667
	68.6143	64.9811	76.6667
	68.5814	64.9381	76.6582
	68.5312	64.8649	76.6548
	68.5263	64.8421	76.6264
	68.4828	64.8	76.5969
	68.2388	64.7755	76.5833
	68.2286	64.7547	76.5694
	68.1818	64.7347	76.5618
	68.1585	64.7273	76.5366
	68.0656	64.7143	76.5197
	68.0584	64.7143	76.4865
	67.8947	64.7069	76.4823
	67.8947	64.6875	76.4759
	67.8358	64.6479	76.4732
	67.7763	64.6452	76.4651
	67.7696	64.6047	76.4393
	67.7647	64.5938	76.4348
	67.75	64.5909	76.4122
	67.7027	64.56	76.3636
	67.6875	64.5455	76.35
	67.6822	64.5223	76.35
	67.6539	64.5155	76.3214
	67.6364	64.5	76.3111
	67.5	64.3729	76.3095
	67.4579	64.3636	76.3016
	67.4545	64.3636	76.2993
	67.4286	64.3548	76.2222
	67.3518	64.3158	76.2
	67.3421	64.3158	76.1978
	67.337	64.2857	76.125
	67.3125	64.1965	76.1017
	67.2135	64.1887	76.0879
	67.1529	64.1818	76.08
	67.1111	64.0328	76.0421
	67.0862	64	76.0345
	67.0244	63.913	75.9401
	67.0179	63.8518	75.9041
	66.96	63.84	75.9
	66.9529	63.8261	75.8857
	66.9171	63.8182	75.863
	66.8571	63.7895	75.8448
	66.8321	63.7674	75.7876
	66.72	63.7143	75.7857
	66.6818	63.6735	75.7721
	66.6792	63.6136	75.7705
	66.6753	63.5192	75.7308
	66.6506	63.5	75.7132
	66.549	63.4286	75.6986
	66.5263	63.403	75.6667
	66.4865	63.3158	75.6667
	66.4737	63.2727	75.6316
	66.4607	63.2308	75.6283
	66.3461	63.1139	75.6
	66.3461	63.1111	75.579
	66.2918	63	75.5385
	66.2857	62.9734	75.5307
	66.2804	62.7879	75.49
	66.24	62.7692	75.463
	66.2118	62.6966	75.4513
	66.1412	62.6667	75.4
	66.1277	62.6493	75.3938
	66.12	62.6441	75.3824
	66.1067	62.5962	75.3789
	66	62.5946	75.3494
	66	62.5714	75.3117
	66	62.5	75.3084
	66	62.5	75.2766
	66	62.4444	75.2727
	65.8804	62.4231	75.2308
	65.8416	62.4	75.2308
	65.8345	62.3793	75.2
	65.7895	62.3662	75.1813
	65.7	62.339	75.1786
	65.6842	62.3212	75.1761
	65.5181	62.2597	75.1575
	65.5085	62.25	75.1515
	65.4194	62.2	75.1487
	65.3855	62.16	75.146
	65.2857	62.1176	75.1304
	65.2727	61.95	75.1282
	65.25	61.9167	75.1241
	65.2059	61.8947	75.12
	65.2048	61.8387	75.1183
	65.1589	61.8	75.1084
	65.0667	61.7797	75.0769
	65.0377	61.6571	75.0582
	64.9756	61.6438	75.0556
	64.86	61.5	75
	64.6667	61.3846	75
	64.6154	61.3714	75
	64.5254	61.3469	75
	64.5	61.3333	75
	64.4444	61.3333	75
	64.2857	61.275	74.9804
	64.2857	61.2	74.9539
	64.25	61.1842	74.9516
	64.2353	61.15	74.9369
	64.2	61.0909	74.9236
	64.2	61.0714	74.8966
	64.1194	60.8571	74.8955
	64.0227	60.8333	74.8889
	64	60.75	74.8762
	63.8571	60.6923	74.8628
	63.8571	60.6522	74.8421
	63.84	60.625	74.8073
	63.7795	60.6	74.8
	63.7025	60.5625	74.8
	63.7	60.4444	74.7623
	63.6923	60.4412	74.7528
	63.6818	60.4317	74.7324
	63.573	60.4286	74.7143
	63.48	60.4286	74.7068
	63.4128	60.3944	74.6839
	63.3913	60.2941	74.6835
	63.3529	60.1818	74.6598
	63.3333	60.1364	74.6571
	63.3192	60	74.625
	63.3103	60	74.536
	63.2632	60	74.4923
	63.2222	60	74.4615
	63.1667	60	74.4551
	63.12	60	74.4386
	63.12	60	74.411
	63.0725	60	74.3663
	63	60	74.3611
	63	60	74.3492
	62.9434	59.8965	74.3246
	62.832	59.875	74.3226
	62.8	59.8512	74.3134
	62.7327	59.8125	74.2564
	62.7326	59.7857	74.25
	62.671	59.7647	74.2442
	62.6591	59.7297	74.2105
	62.6557	59.7	74.129
	62.64	59.6842	74.1271
	62.6316	59.6471	74.0185
	62.4466	59.6154	73.9886
	62.4	59.5537	73.9859
	62.4	59.5	73.9737
	62.32	59.4545	73.9562
	62.3077	59.28	73.9496
	62.2857	59.2727	73.937
	62.2059	59.2727	73.9357
	62.1818	59.2427	73.9264
	62.1818	59.1429	73.92
	62.1176	59.1429	73.9022
	62.1154	59.1429	73.875
	62	59.1111	73.8461
	62	59	73.8182
	61.9429	59	73.7959
	61.8	58.9756	73.7849
	61.7381	58.9091	73.7841
	61.6744	58.875	73.7569
	61.6364	58.8333	73.7143
	61.6364	58.8	73.6667
	61.6216	58.8	73.6667
	61.5652	58.8	73.6421
	61.55	58.7778	73.6216
	61.3333	58.75	73.6154
	61.32	58.7143	73.5484
	61.3171	58.6667	73.5385
	61.2736	58.6471	73.5319
	61.2632	58.5	73.5309
	61.2632	58.5	73.5077
	61.2558	58.4516	73.5
	61.2353	58.3846	73.5
	61.2273	58.3846	73.5
	61.1831	58.3448	73.5
	61.0909	58.3125	73.4898
	61	58.2857	73.4769
	60.9796	58.2222	73.44
	60.9032	58.1538	73.4043
	60.8451	58.1429	73.3833
	60.8182	58.0435	73.3793
	60.7826	58	73.339
	60.7347	58	73.3364
	60.6522	58	73.3247
	60.6429	57.8182	73.3177
	60.6316	57.8	73.3171
	60.625	57.7895	73.3171
	60.5455	57.7895	73.3165
	60.5238	57.7333	73.315
	60.4762	57.6667	73.2932
	60.439	57.6	73.2857
	60.3798	57.6	73.2558
	60.3582	57.6	73.2547
	60.3214	57.5769	73.2414
	60.3158	57.5745	73.2381
	60.2727	57.5	73.2086
	60.25	57.4054	73.1886
	60.1936	57.3333	73.1515
	60	57.3	73.1093
	60	57.25	73.1087
	60	57.2143	73.0965
	60	57.1765	73.0825
	59.9231	57.1304	73.0784
	59.8064	57	73.0476
	59.55	57	73.0318
	59.424	57	73.0204
	59.4	57	73.0099
	59.3539	56.88	72.974
	59.1429	56.7857	72.9706
	59.0909	56.7097	72.9412
	59.0625	56.6471	72.916
	58.9655	56.6301	72.9158
	58.9231	56.6	72.9
	58.7586	56.5714	72.8409
	58.6875	56.5556	72.7872
	58.6667	56.548	72.766
	58.6667	56.5385	72.7527
	58.5714	56.5	72.75
	58.4286	56.4375	72.7423
	58.3333	56.4167	72.7059
	58.2857	56.4	72.6741
	58.2	56.4	72.6667
	58.1667	56.3333	72.6593
	58.1053	56.25	72.6227
	58	56.087	72.5806
	58	56	72.4833
	58	56	72.4815
	57.8824	56	72.4599
	57.84	55.95	72.4516
	57.7826	55.8462	72.4378
	57.6	55.75	72.4234
	57.5	55.7143	72.4173
	57.4737	55.6875	72.3258
	57.3103	55.68	72.2759
	57.25	55.6552	72.2712
	57	55.6364	72.2289
	57	55.6364	72.2222
	56.8235	55.5	72.2211
	56.6087	55.44	72.1838
	56.4923	55.4118	72.1539
	56.3571	55.4118	72.1524
	56.137	55.3043	72.1403
	55.7647	55.2857	72.1325
	55.7143	55	72.1277
	55.6744	55	72.1147
	55.4595	54.9231	72.1143
	55.1538	54.8276	72.1071
	55.0714	54.6667	72.1034
	54.75	54.6667	72.0779
	54.3333	54.4	72.0276
	54.1463	54.1875	72
	54	54	72
	54	54	72
	54	54	72
	54	54	72
	54	54	71.9516
	53.5385	53.8775	71.9412
	53.5385	53.8	71.9294
	53.5385	53.6667	71.925
	53.25	53.5714	71.9036
	53.0769	53.4	71.8935
	52.4	53.4	71.8723
	52	53.1667	71.8667
	51.75	53.1429	71.8602
	51.7143	52.875	71.8248
	51.6522	52.8	71.7965
	51.25	52.6452	71.7534
	51.2432	52.6364	71.7455
	51	52.6154	71.7143
	51	52.5	71.7086
	50	52.2857	71.7056
	49.5	52.1739	71.7
	49	52	71.6641
	48	51.6	71.6582
	47.3333	50	71.6471
	44	49.2	71.6121
		48	71.6066
		45	71.5755
			71.5714
			71.5455
			71.4698
			71.4615
			71.4563
			71.4362
			71.404
			71.3936
			71.3793
			71.3681
			71.3617
			71.3588
			71.3535
			71.3333
			71.3333
			71.3258
			71.3191
			71.3165
			71.3056
			71.3035
			71.2941
			71.2603
			71.2308
			71.2
			71.1454
			71.1409
			71.1196
			71.1
			71.0783
			71.0526
			71.0495
			71.038
			71.01
			70.9899
			70.9565
			70.9355
			70.8889
			70.8781
			70.8599
			70.8571
			70.8387
			70.8214
			70.7597
			70.75
			70.7143
			70.7123
			70.6667
			70.6087
			70.6071
			70.5957
			70.5455
			70.5455
			70.5246
			70.5231
			70.4936
			70.4615
			70.4444
			70.4375
			70.436
			70.396
			70.3871
			70.3404
			70.3404
			70.3284
			70.3178
			70.3107
			70.3051
			70.274
			70.2335
			70.2222
			70.2162
			70.2023
			70.2
			70.1849
			70.1835
			70.1811
			70.1796
			70.1312
			70.1284
			70.1121
			70.1053
			70.0393
			70
			70
			70
			69.9799
			69.9692
			69.9506
			69.9452
			69.9302
			69.9231
			69.9218
			69.9216
			69.9158
			69.8852
			69.8824
			69.8491
			69.84
			69.837
			69.8051
			69.7917
			69.7612
			69.75
			69.75
			69.7375
			69.7241
			69.7143
			69.7119
			69.7037
			69.7
			69.6759
			69.675
			69.6623
			69.6475
			69.6364
			69.6122
			69.5915
			69.5769
			69.5478
			69.5455
			69.5385
			69.5172
			69.5122
			69.4581
			69.4444
			69.4286
			69.4054
			69.39
			69.3566
			69.3216
			69.3103
			69.2245
			69.1892
			69.1667
			69.16
			69.1429
			69.1345
			69.1304
			69.1286
			69.1139
			69.0932
			69.0753
			69.0732
			69.0566
			69.014
			69
			69
			68.9277
			68.9158
			68.9143
			68.8781
			68.8769
			68.8739
			68.8636
			68.8571
			68.8421
			68.8395
			68.8376
			68.8302
			68.809
			68.8085
			68.7874
			68.7846
			68.7692
			68.75
			68.7447
			68.7273
			68.7151
			68.7
			68.6897
			68.6757
			68.6609
			68.6471
			68.6136
			68.5882
			68.5714
			68.5588
			68.5263
			68.5161
			68.4935
			68.4894
			68.4507
			68.45
			68.4071
			68.4
			68.3816
			68.3774
			68.3505
			68.339
			68.3333
			68.3284
			68.3077
			68.2857
			68.2703
			68.2564
			68.2512
			68.25
			68.25
			68.2264
			68.2154
			68.2105
			68.2105
			68.2069
			68.1931
			68.1818
			68.1739
			68.1687
			68.1482
			68.1346
			68.064
			68.0526
			68.0488
			68.0406
			68.0217
			68.0213
			68
			68
			67.9792
			67.9448
			67.9322
			67.8723
			67.8605
			67.854
			67.8461
			67.8416
			67.8247
			67.814
			67.8087
			67.8
			67.8
			67.7938
			67.7647
			67.7632
			67.7561
			67.7279
			67.7143
			67.7073
			67.704
			67.68
			67.6757
			67.6667
			67.6634
			67.65
			67.6232
			67.5888
			67.5676
			67.5556
			67.5224
			67.5
			67.5
			67.4872
			67.4815
			67.4595
			67.4531
			67.44
			67.4094
			67.4082
			67.375
			67.3445
			67.3435
			67.3404
			67.3043
			67.3043
			67.2857
			67.2593
			67.2558
			67.2516
			67.2329
			67.2284
			67.2245
			67.2152
			67.2143
			67.2115
			67.2
			67.2
			67.2
			67.1621
			67.1429
			67.1429
			67.115
			67.0986
			67.0755
			67.0588
			67.036
			67.0303
			67.0119
			67.0103
			67
			66.973
			66.9375
			66.9231
			66.9123
			66.9
			66.8919
			66.8864
			66.8302
			66.8182
			66.7778
			66.7759
			66.7643
			66.7595
			66.7358
			66.7355
			66.7253
			66.6818
			66.6792
			66.6219
			66.6122
			66.6
			66.5941
			66.5647
			66.5263
			66.5143
			66.4516
			66.4472
			66.4444
			66.4348
			66.4091
			66.3896
			66.3692
			66.36
			66.3158
			66.314
			66.303
			66.2609
			66.229
			66.225
			66.1579
			66.1539
			66.0984
			66.0963
			66.087
			66.0845
			66.076
			66.0541
			66
			66
			66
			66
			66
			66
			66
			65.9032
			65.8846
			65.85
			65.8461
			65.8085
			65.7895
			65.7857
			65.7624
			65.7586
			65.7447
			65.7447
			65.7414
			65.7231
			65.6842
			65.6727
			65.6691
			65.6667
			65.6571
			65.6471
			65.6471
			65.6471
			65.64
			65.6326
			65.6221
			65.6202
			65.6129
			65.5946
			65.5932
			65.5918
			65.5806
			65.5668
			65.5586
			65.528
			65.5075
			65.5052
			65.5
			65.4953
			65.4839
			65.4146
			65.3832
			65.3396
			65.3165
			65.3158
			65.3103
			65.3
			65.282
			65.2632
			65.25
			65.25
			65.25
			65.2235
			65.2174
			65.2075
			65.1864
			65.1818
			65.1667
			65.0824
			65.0476
			65.025
			65.0137
			65
			64.9697
			64.9381
			64.9315
			64.9286
			64.9263
			64.9214
			64.8857
			64.8
			64.7727
			64.7143
			64.7143
			64.7027
			64.6337
			64.6071
			64.6
			64.5952
			64.5913
			64.5714
			64.56
			64.5532
			64.5263
			64.5161
			64.5
			64.4615
			64.4229
			64.4151
			64.4
			64.3884
			64.3775
			64.3585
			64.3433
			64.3256
			64.32
			64.3125
			64.3077
			64.3043
			64.2955
			64.2911
			64.2857
			64.2712
			64.2712
			64.2609
			64.2222
			64.2198
			64.1154
			64
			64
			64
			64
			63.9661
			63.9575
			63.9375
			63.9213
			63.913
			63.9123
			63.8919
			63.8901
			63.871
			63.863
			63.8491
			63.8049
			63.8
			63.8
			63.7714
			63.75
			63.7351
			63.7297
			63.6934
			63.6716
			63.6238
			63.5769
			63.551
			63.5151
			63.5143
			63.5
			63.4925
			63.4839
			63.4667
			63.4455
			63.4412
			63.4364
			63.4118
			63.4091
			63.3699
			63.3507
			63.3158
			63.3034
			63.25
			63.2449
			63.236
			63.2064
			63.1899
			63.1429
			63.1429
			63.1111
			63.0789
			63.052
			63.0508
			63
			63
			63
			62.8784
			62.8286
			62.8276
			62.8265
			62.8265
			62.8026
			62.8
			62.7939
			62.7931
			62.7879
			62.7797
			62.7692
			62.75
			62.7273
			62.6957
			62.6667
			62.6667
			62.6549
			62.6471
			62.6457
			62.6441
			62.625
			62.6066
			62.5909
			62.5714
			62.5714
			62.5714
			62.5435
			62.5352
			62.5274
			62.5
			62.5
			62.4706
			62.4632
			62.4
			62.4
			62.3636
			62.3448
			62.3265
			62.32
			62.3077
			62.3043
			62.25
			62.25
			62.25
			62.2418
			62.2373
			62.2373
			62.2286
			62.22
			62.2075
			62.1628
			62.1429
			62.1333
			62.1231
			62.0971
			62.0488
			62.0488
			62.0177
			62
			62
			62
			62
			62
			61.9565
			61.8824
			61.8261
			61.8
			61.8
			61.7647
			61.7143
			61.7143
			61.7
			61.6667
			61.6571
			61.6286
			61.6035
			61.5789
			61.5
			61.4694
			61.4667
			61.4667
			61.443
			61.44
			61.4118
			61.2692
			61.2188
			61.2
			61.1724
			61.1429
			61.125
			61.1111
			61.0909
			61.0693
			61.0678
			61.0633
			61.0588
			61.0435
			61.027
			61
			60.9768
			60.931
			60.8727
			60.8235
			60.8108
			60.8
			60.72
			60.7059
			60.6857
			60.6562
			60.6461
			60.6383
			60.6294
			60.623
			60.5934
			60.5854
			60.569
			60.566
			60.507
			60.432
			60.4286
			60.4138
			60.4
			60.3582
			60.3333
			60.3077
			60.2727
			60.2609
			60.2609
			60.25
			60.25
			60.1818
			60.1791
			60.1765
			60.1731
			60.0659
			60
			60
			59.9091
			59.9062
			59.8929
			59.8696
			59.8421
			59.7838
			59.7736
			59.7273
			59.7241
			59.703
			59.6842
			59.6522
			59.6364
			59.625
			59.6
			59.5522
			59.5312
			59.52
			59.4857
			59.4
			59.3838
			59.375
			59.3513
			59.3333
			59.28
			59.2222
			59.2174
			59.2105
			59.1429
			59.1176
			59.0909
			59.087
			59.0588
			59.0323
			59
			58.9787
			58.9032
			58.875
			58.8462
			58.8
			58.8
			58.75
			58.7368
			58.7273
			58.7089
			58.5938
			58.5366
			58.5
			58.5
			58.5
			58.4681
			58.4651
			58.4118
			58.375
			58.3333
			58.1538
			58.0777
			58.0179
			58
			58
			58
			58
			57.9575
			57.9512
			57.9344
			57.9173
			57.8571
			57.8491
			57.7143
			57.6923
			57.6667
			57.661
			57.6471
			57.5676
			57.5294
			57.48
			57.2432
			57.1579
			57.0938
			56.8965
			56.7407
			56.5714
			56.5714
			56.2979
			56.2941
			56.2353
			56.1818
			56.1739
			56.129
			56.1
			56.0625
			56
			55.92
			55.9024
			55.8571
			55.8
			55.7647
			55.6596
			55.44
			55.2857
			55.2
			55.2
			55.082
			55
			54.8889
			54.8571
			54.6667
			54.6487
			54.5455
			54.4
			54.3871
			54
			54
			54
			53.6842
			53.5385
			53.3333
			53
			52.3636
			51.8571
			51.3333
			51.3333
			51.0811
			50.7273
			50.25
			50
			50
			49.8
			49.7143
			49.5
			49.2
			48.8
			48
			46.6154

## Sheet: Supplementary Figure 2
Supplementary Fig. 2A
+/lox expected	+/lox observed	+/+ expected	+/+ observed	lox/lox expected	lox/lox observed
25	41	12	20	12	0
Supplementary Fig. 2B
+/lox expected	+/lox observed	+/+ expected	+/+ observed	lox/lox expected	lox/lox observed
10	13	5	7	5	0
Supplementary Fig. 2C
+/ki p53-/- expected	+/ki p53-/- observed	+/+ p53 -/-expected	+/+ p53 -/- observed	lki/ki p53 -/-expected	ki/ki p53-/-observed
34	49	17	19	17	0
Supplementary Fig. 2E
	E3-5	E8-9	E9-10	E7-WT	E7-MUT
WT +/+	6.29917	4.85109	5.71461	5.58607	0
HET +/lox	7.61899	5.966	6.90681	3.83897	4.38538
KI +/ki	9.19714	6.83743	5.80842	2.84949	5.84949
	SE	SE	SE	SE	SE
	0.441298	0.143427	0.501313	0.0306099	0.00163784
	0.0890754	0.274097	0.944577	0.0852466	0.0141628
	0.314715	0.612995	0.524529	0.412439	0.357395

## Sheet: Supplementary Figure 4
Supplementary fig. 4 E-F
	INTESTINE		LIVER
	TRF1 fluorescence		TRF1 fluorescence
RMU102	4.18648		0.612944
RMU84	6.11731		2.37939
RMU88	7.32301		2.60924
RMZ73	6.6083		3.41199
RMZ86	6.74557		5.08136
RMZ91	7.67811		2.67659
Mean	6.44313		2.79525
	1.23424		1.45539
	0.503977		0.594278
RMU100	5.76588		0.299864
RMU86	6.11897		4.07396
RMU89	6.26912		1.83513
RMZ71	4.49917		1.62074
RMZ85	7.89137		3.6578
RMZ92	7.56299		4.0039
Mean	6.35125		2.5819
	1.23886		1.55532
	0.505863		0.635083
	0.900148		0.811147
Supplementary Fig. 4 A-C
								PROMEDIO	CONTAR	SEM	PRUEBA T
TRF1	WTKO	0.681384	1.13328	0.537426	0.157889	1.16232	0.50745	0.696625	6	0.159074	0.976169
	KiKO	0.533115	0.63917	0.902833	0.483352	0.974357	0.614033	0.691143	6	0.0820203
TRF2	WTKO	0.916192	0.763569	0.492189	0.309892			0.620461	4	0.13566	0.883401
	KiKO	0.62993	0.214814	0.91141	0.853126			0.65232	4	0.157946
POT1 CNIO	WTKO	0.293013	0.980751	0.163872	0.219293	0.553457	0.252839	0.410537	6	0.126711	0.524449
	KiKO	0.637861	0.259026	0.297683	0.257755	1.0799	0.658411	0.531773	6	0.133168

## Sheet: Supplementary figure 5
Supplementary fig. 5 A				Supplementary fig. 5 B
Nanog	MEFs	iPS		Ips/Mefs
103-E1 WT1		1.5911		Wt	2.20645
96-E6 WT2		2.82179		Ki	1.36863
103-E2 Ki1		1.77138
96-E1 Ki2		0.965885
Exp 1
TRF1	MEFs	iPS	Ips/Mefs
103-E1 WT1	0.616342	3.02949	4.91528	Ips/Mefs
96-E6 WT2	0.906294	2.09961	2.3167	Wt	7.36966
103-E2 Ki1	0.956837	2.32801	2.43303	Ki	6.60611
96-E1 Ki2	0.945128	2.54753	2.69543
Exp 2
TRF1	MEFs	iPS	Ips/Mefs
103-E1 WT1	0.755055	7.56332	10.0169
96-E6 WT2	0.424562	5.19228	12.2297
103-E2 Ki1	0.412428	5.22198	12.6615
96-E1 Ki2	0.544035	4.69744	8.63444
Supplementary Fig. 5B
MEFs WT	MEFs Ki	iPS WT	iPS Ki
0	0	2.67246	4.60285
0	0	1.89054	3.37279
0	0	4.44947	2.91836
0	0	6.24599	3.48408
0	0	1.89017	5.34517
0	0	1.83177	7.10441
0	0	5.4216	4.10623
0	0	4.57166	5.09901

[truncated: 4 more sheets: Supplementary Figure 6, Supplementary Figure 7, Supplementary Figure 8, Supplementary Figure 9]
